# Supplementary material for: 2-[(E)-2-(Nitro­methyl­idene)imidazolidin-1-yl]ethanol
Source: Acta Crystallogr Sect E Struct Rep Online. 2010 Oct 9;66(Pt 11):o2759. doi: 10.1107/S1600536810039280 (PMC3009051; doi:10.1107/S1600536810039280)
Supplement: Supplementary file 1 [file e-66-o2759-sup1.cif]

##############################################################################
###                                                                        ###
###        Electronic paper (Acta Crystallographica Section E)             ###
###                                                                        ###
##############################################################################
#                                                                            #
# This CIF contains the data in a paper accepted for publication in Acta     #
# Crystallographica Section E. It conforms to the requirements of Notes      #
# for Authors for Section E, and has been peer reviewed under the auspices   #
# of the IUCr Commission on Journals.                                        #
#                                                                            #
# Full details of the Crystallographic Information File format               #
# are given in the paper "The Crystallographic Information File (CIF):       #
# a New Standard Archive File for Crystallography" by S. R. Hall, F. H.      #
# Allen and I. D. Brown [Acta Cryst. (1991), A47, 655-685].                  #
#                                                                            #
# The current version of the core CIF dictionary is obtainable from          #
# ftp://ftp.iucr.org/pub/cif_core.dic. The current version number is 2.4.    #
#                                                                            #
# Software is freely available for graphical display of the structure(s) in  #
# this CIF.  For information consult the CIF home page http://www.iucr.org/  #
# cif/home.html                                                              #
#                                                                            #
# This file may be used for bona fide research purposes within the           #
# scientific community so long as proper attribution is given to the journal # 
# article from which it was obtained.                                        #
#                                                                            #
##############################################################################
                                             
data_I
_audit_creation_method     SHELXL-97
_chemical_name_systematic
;
2-[(<i>E</i>)-2-(Nitromethylidene)imidazolidin-1-yl]ethanol
;
_chemical_name_common     ?
_chemical_formula_moiety     'C6 H11 N3 O3'
_chemical_formula_sum     'C6 H11 N3 O3'
_chemical_formula_iupac     'C6 H11 N3 O3'
_chemical_formula_weight     173.18
_chemical_melting_point     ?
_symmetry_cell_setting     monoclinic
_symmetry_space_group_name_H-M     'P 1 21/n 1'
_symmetry_space_group_name_Hall     '-P 2yn'
loop_
    _symmetry_equiv_pos_as_xyz
    'x, y, z'
    '-x+1/2, y+1/2, -z+1/2'
    '-x, -y, -z'
    'x-1/2, -y-1/2, z-1/2'
_cell_length_a     6.9422(2)
_cell_length_b     8.7142(3)
_cell_length_c     12.9698(4)
_cell_angle_alpha     90.00
_cell_angle_beta     94.153(3)
_cell_angle_gamma     90.00
_cell_volume     782.55(4)
_cell_formula_units_Z     4
_cell_measurement_reflns_used     2585
_cell_measurement_theta_min     3.2285
_cell_measurement_theta_max     28.8228
_cell_measurement_temperature     293(2)
_exptl_crystal_description     prism
_exptl_crystal_colour     colourless
_exptl_crystal_size_max     0.31
_exptl_crystal_size_mid     0.29
_exptl_crystal_size_min     0.25
_exptl_crystal_density_diffrn     1.478
_exptl_crystal_density_meas     ?
_exptl_crystal_density_method     'not measured'
_exptl_crystal_F_000     368
_exptl_absorpt_coefficient_mu     0.119
_exptl_absorpt_correction_type     multi-scan
_exptl_absorpt_process_details     '(SADABS; Bruker, 2005)'
_exptl_absorpt_correction_T_min     0.96673
_exptl_absorpt_correction_T_max     1.0
_exptl_special_details
;
;
_diffrn_ambient_temperature     293.0
_diffrn_radiation_type     'Mo K\a'
_diffrn_radiation_wavelength     0.7107
_diffrn_radiation_source     'fine-focus sealed tube'
_diffrn_radiation_monochromator     graphite
_diffrn_measurement_device_type     'Bruker APEXII CCD'
_diffrn_measurement_method     '\w scans'
_diffrn_detector_area_resol_mean     16.0355
_diffrn_reflns_number     4832
_diffrn_reflns_av_R_equivalents     0.0172
_diffrn_reflns_av_sigmaI/netI     0.0207
_diffrn_reflns_theta_min     3.24
_diffrn_reflns_theta_max     26.00
_diffrn_reflns_theta_full     26.00
_diffrn_measured_fraction_theta_max     0.997
_diffrn_measured_fraction_theta_full     0.997
_diffrn_reflns_limit_h_min     -8
_diffrn_reflns_limit_h_max     8
_diffrn_reflns_limit_k_min     -10
_diffrn_reflns_limit_k_max     10
_diffrn_reflns_limit_l_min     -15
_diffrn_reflns_limit_l_max     15
_diffrn_standards_number     0
_diffrn_standards_interval_count     0
_diffrn_standards_interval_time     0
_diffrn_standards_decay_%     0
_refine_special_details
;
Refinement of <i>F</i>^2^ against ALL reflections. The weighted <i>R</i>-factor
<i>wR</i> and goodness of fit <i>S</i> are based on <i>F</i>^2^, conventional
<i>R</i>-factors <i>R</i> are based on <i>F</i>, with <i>F</i> set to zero for
negative <i>F</i>^2^. The threshold expression of <i>F</i>^2^ >
\s(<i>F</i>^2^) is used only for calculating <i>R</i>-factors(gt) <i>etc</i>.
and is not relevant to the choice of reflections for refinement.
<i>R</i>-factors based on <i>F</i>^2^ are statistically about twice as large
as those based on <i>F</i>, and <i>R</i>- factors based on ALL data will be
even larger.
;
_reflns_number_total     1539
_reflns_number_gt     1186
_reflns_threshold_expression     >2sigma(I)
_refine_ls_structure_factor_coef     Fsqd
_refine_ls_matrix_type     full
_refine_ls_R_factor_all     0.0477
_refine_ls_R_factor_gt     0.0378
_refine_ls_wR_factor_gt     0.1055
_refine_ls_wR_factor_ref     0.1083
_refine_ls_goodness_of_fit_ref     1.106
_refine_ls_restrained_S_all     1.106
_refine_ls_number_reflns     1539
_refine_ls_number_parameters     110
_refine_ls_number_restraints     0
_refine_ls_hydrogen_treatment     constr
_refine_ls_weighting_scheme     calc
_refine_ls_weighting_details
         'calc w=1/[\s^2^(Fo^2^)+(0.0606P)^2^+0.0450P] where P=(Fo^2^+2Fc^2^)/3'
_atom_sites_solution_hydrogens     geom
_atom_sites_solution_primary     direct
_atom_sites_solution_secondary     difmap
_refine_ls_shift/su_max     0.000
_refine_ls_shift/su_mean     0.000
_refine_diff_density_max     0.171
_refine_diff_density_min     -0.170
_refine_ls_extinction_method     none
_refine_ls_extinction_coef     ?
loop_
    _atom_type_symbol
    _atom_type_description
    _atom_type_scat_dispersion_real
    _atom_type_scat_dispersion_imag
    _atom_type_scat_source
    'C' 'C' 0.0033 0.0016
                         'International Tables Vol C Tables 4.2.6.8 and 6.1.1.4'
    'H' 'H' 0.0000 0.0000
                         'International Tables Vol C Tables 4.2.6.8 and 6.1.1.4'
    'O' 'O' 0.0106 0.0060
                         'International Tables Vol C Tables 4.2.6.8 and 6.1.1.4'
    'N' 'N' 0.0061 0.0033
                         'International Tables Vol C Tables 4.2.6.8 and 6.1.1.4'
_computing_data_collection     'APEX2 (Bruker, 2005)'
_computing_cell_refinement     'SAINT (Bruker, 2005)'
_computing_data_reduction     'SAINT (Bruker, 2005)'
_computing_structure_solution     'SIR97 (Altomare <i>et al.</i>, 1999)'
_computing_structure_refinement     'SHELXL97 (Sheldrick, 2008)'
_computing_molecular_graphics     'SHELXTL (Sheldrick, 2008)'
_computing_publication_material     'WINGX (Farrugia, 1999)'
loop_
    _atom_site_type_symbol
    _atom_site_label
    _atom_site_fract_x
    _atom_site_fract_y
    _atom_site_fract_z
    _atom_site_U_iso_or_equiv
    _atom_site_adp_type
    _atom_site_calc_flag
    _atom_site_refinement_flags
    _atom_site_occupancy
    _atom_site_disorder_assembly
    _atom_site_disorder_group
    C C1 0.7352(2) 0.66673(18) 0.73309(13) 0.0428(4) Uani d . 1 . .
    H H1A 0.7010 0.7696 0.7099 0.051 Uiso calc R 1 . .
    H H1B 0.8709 0.6509 0.7230 0.051 Uiso calc R 1 . .
    C C2 0.70406(19) 0.65267(18) 0.84644(12) 0.0387(4) Uani d . 1 . .
    H H2A 0.7338 0.5485 0.8687 0.046 Uiso calc R 1 . .
    H H2B 0.7932 0.7207 0.8851 0.046 Uiso calc R 1 . .
    C C3 0.4516(2) 0.84632(17) 0.89333(14) 0.0481(4) Uani d . 1 . .
    H H3A 0.4536 0.9106 0.8324 0.058 Uiso calc R 1 . .
    H H3B 0.5364 0.8904 0.9483 0.058 Uiso calc R 1 . .
    C C4 0.2490(3) 0.82924(18) 0.92650(15) 0.0519(5) Uani d . 1 . .
    H H4A 0.1570 0.8840 0.8802 0.062 Uiso calc R 1 . .
    H H4B 0.2396 0.8668 0.9964 0.062 Uiso calc R 1 . .
    C C5 0.36609(19) 0.59107(16) 0.88760(10) 0.0296(3) Uani d . 1 . .
    C C6 0.3790(2) 0.43186(17) 0.87112(11) 0.0358(4) Uani d . 1 . .
    H H6 0.4933 0.3920 0.8490 0.043 Uiso calc R 1 . .
    N N1 0.50847(16) 0.68944(13) 0.87087(9) 0.0336(3) Uani d . 1 . .
    N N2 0.21646(17) 0.66554(14) 0.92072(10) 0.0403(3) Uani d . 1 . .
    H H2 0.1119 0.6216 0.9370 0.048 Uiso calc R 1 . .
    N N3 0.23318(18) 0.33545(14) 0.88605(10) 0.0371(3) Uani d . 1 . .
    O O1 0.62388(16) 0.55935(12) 0.67291(8) 0.0481(3) Uani d . 1 . .
    H H1 0.5161 0.5949 0.6580 0.072 Uiso calc R 1 . .
    O O2 0.07390(15) 0.38210(13) 0.91700(9) 0.0480(3) Uani d . 1 . .
    O O3 0.25342(18) 0.19348(13) 0.86750(10) 0.0580(4) Uani d . 1 . .
loop_
    _atom_site_aniso_label
    _atom_site_aniso_U_11
    _atom_site_aniso_U_22
    _atom_site_aniso_U_33
    _atom_site_aniso_U_12
    _atom_site_aniso_U_13
    _atom_site_aniso_U_23
    C1 0.0326(8) 0.0405(9) 0.0571(10) -0.0014(6) 0.0154(7) 0.0017(7)
    C2 0.0258(7) 0.0403(9) 0.0499(9) -0.0013(6) 0.0021(6) -0.0009(7)
    C3 0.0482(10) 0.0322(9) 0.0651(11) -0.0019(7) 0.0120(8) -0.0064(7)
    C4 0.0552(11) 0.0338(9) 0.0689(12) 0.0060(7) 0.0210(9) -0.0038(7)
    C5 0.0292(7) 0.0324(8) 0.0274(7) 0.0016(6) 0.0026(5) 0.0012(5)
    C6 0.0303(8) 0.0324(8) 0.0454(8) 0.0010(6) 0.0077(6) -0.0015(6)
    N1 0.0319(6) 0.0298(7) 0.0399(7) -0.0019(5) 0.0087(5) -0.0032(5)
    N2 0.0329(7) 0.0329(7) 0.0568(8) 0.0031(5) 0.0162(6) -0.0007(5)
    N3 0.0389(7) 0.0323(7) 0.0400(7) -0.0019(5) 0.0023(5) -0.0002(5)
    O1 0.0507(7) 0.0442(7) 0.0502(7) 0.0038(5) 0.0083(5) -0.0071(5)
    O2 0.0372(6) 0.0480(7) 0.0606(7) -0.0060(5) 0.0163(5) -0.0029(5)
    O3 0.0593(8) 0.0293(7) 0.0858(9) -0.0038(5) 0.0090(7) -0.0056(6)
_geom_special_details
;
All e.s.d.'s (except the e.s.d. in the dihedral angle between two l.s. planes)
are estimated using the full covariance matrix. The cell e.s.d.'s are taken
into account individually in the estimation of e.s.d.'s in distances, angles
and torsion angles correlations between e.s.d.'s in cell parameters are only
used when they are defined by crystal symmetry. An approximate (isotropic)
treatment of cell e.s.d.'s is used for estimating e.s.d.'s involving l.s.
planes.
;
loop_
    _geom_bond_atom_site_label_1
    _geom_bond_atom_site_label_2
    _geom_bond_site_symmetry_2
    _geom_bond_distance
    _geom_bond_publ_flag
    C1 H1A . 0.9700 ?
    C1 H1B . 0.9700 ?
    C1 C2 . 1.506(2) ?
    C2 H2A . 0.9700 ?
    C2 H2B . 0.9700 ?
    C3 H3A . 0.9700 ?
    C3 H3B . 0.9700 ?
    C3 C4 . 1.508(2) ?
    C4 H4B . 0.9700 ?
    C4 H4A . 0.9700 ?
    C5 N1 . 1.3379(17) ?
    C5 N2 . 1.3227(17) ?
    C5 C6 . 1.408(2) ?
    C6 H6 . 0.9300 ?
    N1 C2 . 1.4523(17) ?
    N1 C3 . 1.4582(19) ?
    N2 H2 . 0.8600 ?
    N2 C4 . 1.445(2) ?
    N3 O3 . 1.2701(16) ?
    N3 C6 . 1.3406(18) ?
    O1 H1 . 0.8200 ?
    O1 C1 . 1.4123(19) ?
    O2 N3 . 1.2702(15) ?
loop_
    _geom_angle_atom_site_label_1
    _geom_angle_atom_site_label_2
    _geom_angle_atom_site_label_3
    _geom_angle_site_symmetry_1
    _geom_angle_site_symmetry_3
    _geom_angle
    _geom_angle_publ_flag
    C1 O1 H1 . . 109.5 ?
    C1 C2 H2A . . 108.9 ?
    C1 C2 H2B . . 108.9 ?
    H1A C1 H1B . . 107.9 ?
    C2 N1 C3 . . 121.44(12) ?
    C2 C1 H1A . . 109.2 ?
    C2 C1 H1B . . 109.2 ?
    H2A C2 H2B . . 107.7 ?
    C3 C4 H4B . . 111.1 ?
    C3 C4 H4A . . 111.1 ?
    H3A C3 H3B . . 109.0 ?
    C4 N2 H2 . . 123.9 ?
    C4 C3 H3A . . 111.0 ?
    C4 C3 H3B . . 111.0 ?
    H4B C4 H4A . . 109.1 ?
    C5 N1 C2 . . 127.40(12) ?
    C5 N1 C3 . . 110.75(12) ?
    C5 N2 H2 . . 123.9 ?
    C5 N2 C4 . . 112.19(12) ?
    C5 C6 H6 . . 118.7 ?
    N1 C5 C6 . . 123.43(13) ?
    N1 C2 C1 . . 113.42(12) ?
    N1 C2 H2A . . 108.9 ?
    N1 C2 H2B . . 108.9 ?
    N1 C3 H3A . . 111.0 ?
    N1 C3 H3B . . 111.0 ?
    N1 C3 C4 . . 103.67(12) ?
    N2 C5 N1 . . 110.19(12) ?
    N2 C5 C6 . . 126.39(13) ?
    N2 C4 C3 . . 103.18(12) ?
    N2 C4 H4B . . 111.1 ?
    N2 C4 H4A . . 111.1 ?
    N3 C6 C5 . . 122.59(13) ?
    N3 C6 H6 . . 118.7 ?
    O1 C1 H1A . . 109.2 ?
    O1 C1 H1B . . 109.2 ?
    O1 C1 C2 . . 111.96(12) ?
    O2 N3 C6 . . 121.94(12) ?
    O3 N3 O2 . . 118.84(12) ?
    O3 N3 C6 . . 119.21(13) ?
loop_
    _geom_torsion_atom_site_label_1
    _geom_torsion_atom_site_label_2
    _geom_torsion_atom_site_label_3
    _geom_torsion_atom_site_label_4
    _geom_torsion_site_symmetry_1
    _geom_torsion_site_symmetry_2
    _geom_torsion_site_symmetry_3
    _geom_torsion_site_symmetry_4
    _geom_torsion
    _geom_torsion_publ_flag
    O1 C1 C2 N1 . . . . -64.63(17) ?
    O2 N3 C6 C5 . . . . -0.6(2) ?
    O3 N3 C6 C5 . . . . 178.47(14) ?
    N1 C5 N2 C4 . . . . 1.41(17) ?
    N1 C5 C6 N3 . . . . -178.43(12) ?
    N1 C3 C4 N2 . . . . 0.97(18) ?
    N2 C5 N1 C2 . . . . 171.93(13) ?
    N2 C5 N1 C3 . . . . -0.69(16) ?
    N2 C5 C6 N3 . . . . 1.4(2) ?
    C2 N1 C3 C4 . . . . -173.37(14) ?
    C3 N1 C2 C1 . . . . -87.91(16) ?
    C5 N1 C2 C1 . . . . 100.19(16) ?
    C5 N1 C3 C4 . . . . -0.24(17) ?
    C5 N2 C4 C3 . . . . -1.48(19) ?
    C6 C5 N1 C2 . . . . -8.2(2) ?
    C6 C5 N1 C3 . . . . 179.16(14) ?
    C6 C5 N2 C4 . . . . -178.44(14) ?
loop_
    _geom_hbond_atom_site_label_D
    _geom_hbond_atom_site_label_H
    _geom_hbond_atom_site_label_A
    _geom_hbond_site_symmetry_A
    _geom_hbond_distance_DH
    _geom_hbond_distance_HA
    _geom_hbond_distance_DA
    _geom_hbond_angle_DHA
    N2 H2 O2 3_567 0.86 2.37 3.0463(16) 136
    N2 H2 O2 . 0.86 2.12 2.6600(16) 121
    O1 H1 O3 2_556 0.82 2.06 2.8814(16) 175
_iucr_refine_instructions_details
;
TITL 100920c_TZZ_WGL_502 in P21/n
CELL 0.71073 6.94215 8.7142 12.96985 90 94.1533 90
ZERR 4 0.00021 0.00029 0.00043 0 0.0029 0
LATT 1
SYMM 0.5-X,0.5+Y,0.5-Z
SFAC C H O N
UNIT 24 44 12 12
L.S. 4
PLAN  20
SIZE 0.25 0.29 0.31
TEMP 20
REM reset to P21/n #14
BOND
FMAP 2
ACTA
OMIT -3 52
WGHT    0.060600    0.045000
FVAR      10.90317
AFIX
C1    1    0.735193    0.666734    0.733086    11.00000    0.03264    0.04053 =
         0.05710    0.00171    0.01543   -0.00144
AFIX  23
H1A   2    0.701020    0.769644    0.709859    11.00000   -1.20000
H1B   2    0.870861    0.650922    0.723016    11.00000   -1.20000
AFIX
C2    1    0.704058    0.652665    0.846442    11.00000    0.02585    0.04034 =
         0.04986   -0.00092    0.00212   -0.00131
AFIX  23
H2A   2    0.733766    0.548503    0.868664    11.00000   -1.20000
H2B   2    0.793174    0.720703    0.885114    11.00000   -1.20000
AFIX
C3    1    0.451562    0.846316    0.893328    11.00000    0.04819    0.03224 =
         0.06506   -0.00642    0.01202   -0.00193
AFIX  23
H3A   2    0.453636    0.910646    0.832384    11.00000   -1.20000
H3B   2    0.536396    0.890360    0.948256    11.00000   -1.20000
AFIX
C4    1    0.248975    0.829242    0.926498    11.00000    0.05520    0.03384 =
         0.06890   -0.00380    0.02095    0.00600
AFIX  23
H4A   2    0.239594    0.866780    0.996364    11.00000   -1.20000
H4B   2    0.157012    0.884034    0.880180    11.00000   -1.20000
afix 0
C5    1    0.366093    0.591068    0.887596    11.00000    0.02918    0.03238 =
         0.02737    0.00120    0.00256    0.00155
C6    1    0.379042    0.431864    0.871116    11.00000    0.03026    0.03239 =
         0.04543   -0.00147    0.00771    0.00104
AFIX  43
H6    2    0.493279    0.391994    0.848997    11.00000   -1.20000
afix 0
N1    4    0.508468    0.689439    0.870869    11.00000    0.03194    0.02984 =
         0.03991   -0.00322    0.00871   -0.00189
N2    4    0.216464    0.665542    0.920725    11.00000    0.03292    0.03293 =
         0.05683   -0.00072    0.01621    0.00306
AFIX  43
H2    2    0.111915    0.621636    0.936954    11.00000   -1.20000
afix 0
N3    4    0.233184    0.335446    0.886051    11.00000    0.03892    0.03228 =
         0.03996   -0.00018    0.00235   -0.00189
O1    3    0.623884    0.559353    0.672907    11.00000    0.05070    0.04424 =
         0.05018   -0.00710    0.00827    0.00380
AFIX 147
H1    2    0.516124    0.594944    0.657960    11.00000   -1.50000
afix 0
O2    3    0.073904    0.382100    0.916998    11.00000    0.03723    0.04804 =
         0.06057   -0.00288    0.01625   -0.00604
O3    3    0.253420    0.193479    0.867496    11.00000    0.05934    0.02930 =
         0.08583   -0.00558    0.00900   -0.00376
HKLF 4
REM  100920c_TZZ_WGL_502 in P21/n
REM R1 =  0.0370 for   1186 Fo > 4sig(Fo)  and  0.0477 for all   1539 data
REM    110 parameters refined using      0 restraints
END
WGHT      0.0606      0.0450
REM Highest difference peak  0.171,  deepest hole -0.170,  1-sigma level  0.035
Q1    1   0.5402  0.9423  0.8904  11.00000  0.05    0.17
Q2    1   0.4352  0.6339  0.8532  11.00000  0.05    0.17
Q3    1   0.1615  0.8947  0.9628  11.00000  0.05    0.17
;
data_global
_journal_date_recd_electronic     2010-09-26
_journal_date_accepted     2010-10-01
_journal_name_full     'Acta Crystallographica, Section E'
_journal_year     2010
_journal_volume     66
_journal_issue     11
_journal_page_first     o2759
_journal_page_last     o2759
_journal_paper_category     QO
_journal_coeditor_code     GK2305
_publ_contact_author_name     'Dongmei Li'
_publ_contact_author_address
;
Shandong Provincial Key Laboratory of Fluorine Chemistry and Chemical Materials,
 School of Chemistry and Chemical Engineering, University of Jinan, People's
 Republic of China
;
_publ_contact_author_email     chm_lidm@ujn.edu.cn
_publ_contact_author_fax     '+8653182765969'
_publ_contact_author_phone     '+8653189736385'
_publ_section_title
;
2-[(<i>E</i>)-2-(Nitromethylidene)imidazolidin-1-yl]ethanol
;
loop_
    _publ_author_name
    _publ_author_address
    'Gaolei Wang'
;
Shandong Provincial Key Laboratory of Fluorine Chemistry and Chemical Materials,
School of Chemistry and Chemical Engineering
University of Jinan
People's Republic of China
;
    'Dongmei Li'
;
Shandong Provincial Key Laboratory of Fluorine Chemistry and Chemical Materials,
School of Chemistry and Chemical Engineering
University of Jinan
People's Republic of China
;
    'He Li'
;
Shandong Provincial Key Laboratory of Fluorine Chemistry and Chemical Materials,
School of Chemistry and Chemical Engineering
University of Jinan
People's Republic of China
;
_publ_section_synopsis     .
