# Supplementary material for: 2-[(E)-2-(Nitro­methyl­idene)imidazolidin-1-yl]ethanol
Source: Acta Crystallogr Sect E Struct Rep Online. 2010 Oct 9;66(Pt 11):o2759. doi: 10.1107/S1600536810039280 (PMC3009051; doi:10.1107/S1600536810039280)
Supplement: Supplementary file 2 [file e-66-o2759-Isup2.hkl]

# 
# h,k,l, Fc-squared, Fo-squared, sigma(Fo-squared) and status flag 
# 
data_I
_shelx_title ' 100920c_TZZ_WGL_502 in P21/n' 
_shelx_refln_list_code          4 
_shelx_F_calc_maximum       95.92 
_exptl_crystal_F_000       368.00 
_reflns_d_resolution_high  0.8108 
 
loop_ 
 _symmetry_equiv_pos_as_xyz 
 'x, y, z' 
 '-x+1/2, y+1/2, -z+1/2' 
 '-x, -y, -z' 
 'x-1/2, -y-1/2, z-1/2' 
 
_cell_length_a     6.9422 
_cell_length_b     8.7142 
_cell_length_c    12.9698 
_cell_angle_alpha  90.000 
_cell_angle_beta   94.153 
_cell_angle_gamma  90.000 
 
_shelx_F_squared_multiplier     1.000 
 
loop_ 
 _refln_index_h 
 _refln_index_k 
 _refln_index_l 
 _refln_F_squared_calc 
 _refln_F_squared_meas 
 _refln_F_squared_sigma 
 _refln_observed_status 
   2   0   0     3847.02     3620.11     21.94 o 
   4   0   0      897.79      885.29      5.00 o 
   6   0   0      296.62      288.81      4.31 o 
   8   0   0      116.92      134.54      7.15 o 
   1   1   0      463.94      432.14      3.77 o 
   2   1   0       22.06       21.90      0.48 o 
   3   1   0      642.18      657.28      2.80 o 
   4   1   0      573.25      573.12      3.40 o 
   5   1   0       19.77       18.37      0.93 o 
   6   1   0       23.89       23.30      1.23 o 
   7   1   0      156.54      147.34      3.04 o 
   8   1   0       17.63       19.62      2.32 o 
   0   2   0     2556.07     2553.63     19.23 o 
   1   2   0     3892.03     3610.70     14.51 o 
   2   2   0     1500.23     1467.77      3.13 o 
   3   2   0      267.65      291.42      2.31 o 
   4   2   0     2140.25     2215.90     16.74 o 
   5   2   0      294.85      289.03      2.67 o 
   6   2   0       26.57       26.80      1.84 o 
   7   2   0        6.68        5.65      1.58 o 
   8   2   0        0.11       -0.46      2.23 o 
   1   3   0      354.21      352.32      1.85 o 
   2   3   0       31.06       33.48      0.67 o 
   3   3   0      153.30      182.00      1.63 o 
   4   3   0       81.77       78.50      1.19 o 
   5   3   0      108.18      112.67      2.68 o 
   6   3   0       35.39       31.68      1.93 o 
   7   3   0       45.28       36.27      2.22 o 
   8   3   0        2.52        3.55      1.70 o 
   0   4   0     4922.12     5065.71     10.78 o 
   1   4   0       15.49       20.04      1.23 o 
   2   4   0       50.65       49.37      0.77 o 
   3   4   0      132.52      122.21      2.61 o 
   4   4   0       30.63       23.30      0.73 o 
   5   4   0       84.12       76.07      2.21 o 
   6   4   0       59.15       52.65      2.35 o 
   7   4   0       13.68       12.81      1.77 o 
   1   5   0       39.15       32.32      0.80 o 
   2   5   0      246.47      260.26      2.08 o 
   3   5   0      386.43      375.13      2.97 o 
   4   5   0      257.36      248.37      5.21 o 
   5   5   0       14.51       10.55      1.40 o 
   6   5   0       81.86       73.48      2.73 o 
   7   5   0        6.82        8.17      1.68 o 
   0   6   0      836.83      886.43      8.16 o 
   1   6   0       46.55       52.38      1.52 o 
   2   6   0      660.53      642.41      3.47 o 
   3   6   0       46.65       48.90      1.81 o 
   4   6   0     1161.04     1111.84      9.44 o 
   5   6   0      115.53      113.89      3.63 o 
   6   6   0       53.77       50.30      3.05 o 
   7   6   0        1.53        4.20      1.92 o 
   1   7   0      378.60      375.74      3.11 o 
   2   7   0      173.27      167.76      2.38 o 
   3   7   0       10.52       10.95      0.98 o 
   4   7   0        2.22        1.16      1.27 o 
   5   7   0       26.93       26.54      2.53 o 
   6   7   0        1.57        2.23      2.83 o 
   0   8   0      522.45      491.96      9.53 o 
   1   8   0      221.50      233.75      4.03 o 
   2   8   0      106.95      100.15      2.79 o 
   3   8   0       30.74       28.30      2.57 o 
   4   8   0       44.98       41.85      2.88 o 
   5   8   0       23.03       23.42      2.63 o 
   1   9   0       18.56       17.71      1.97 o 
   2   9   0        3.13        6.27      1.49 o 
   3   9   0        1.36       -0.72      2.08 o 
   4   9   0       17.11       21.41      2.66 o 
   0  10   0       15.83       17.20      2.96 o 
   1  10   0       16.55       24.15      2.26 o 
   2  10   0       17.76       17.89      2.66 o 
   3  10   0        4.16        5.12      2.35 o 
  -7   0   1       58.78       60.50      4.76 o 
  -5   0   1      203.07      205.56      3.13 o 
  -3   0   1      322.42      358.02      2.90 o 
  -1   0   1     2137.87     1977.11      7.71 o 
   1   0   1       46.98       56.31      1.41 o 
   3   0   1      230.19      221.91      2.36 o 
   5   0   1       50.51       46.25      3.25 o 
   7   0   1      237.08      250.57      4.25 o 
  -8   1   1       20.67       19.56      2.74 o 
  -7   1   1        8.18       12.96      1.46 o 
  -6   1   1      121.48      123.38      3.25 o 
  -5   1   1      174.61      190.99      1.83 o 
  -4   1   1       31.17       29.21      0.78 o 
  -3   1   1       12.69       18.84      0.51 o 
  -2   1   1      406.86      367.79      9.03 o 
  -1   1   1     2226.04     2145.22      8.41 o 
   1   1   1     1686.49     1571.87      4.22 o 
   2   1   1      292.90      289.38      1.62 o 
   3   1   1       32.67       34.48      0.74 o 
   4   1   1       15.77       18.43      0.78 o 
   5   1   1        1.45        0.45      0.83 o 
   6   1   1       80.81       72.65      1.78 o 
   7   1   1        1.50        1.35      1.28 o 
   8   1   1        6.88        6.37      1.56 o 
  -8   2   1       13.87       16.39      4.40 o 
  -7   2   1        0.25       -0.43      1.44 o 
  -6   2   1      144.57      128.74      3.55 o 
  -5   2   1       33.85       37.08      1.06 o 
  -4   2   1        4.10        5.08      0.48 o 
  -3   2   1       39.92       40.71      2.03 o 
  -2   2   1     1624.96     1636.74      5.48 o 
  -1   2   1      684.54      724.02      3.23 o 
   0   2   1     1299.90     1276.31      8.75 o 
   1   2   1       23.68       19.23      0.48 o 
   2   2   1      348.17      354.51      2.70 o 
   3   2   1      512.38      509.84      3.21 o 
   4   2   1      176.53      189.02      2.10 o 
   5   2   1       11.50       13.42      0.93 o 
   6   2   1        5.71        4.22      1.23 o 
   7   2   1       16.90       20.54      1.74 o 
   8   2   1       14.42       12.29      2.53 o 
  -8   3   1       16.83       13.68      3.74 o 
  -7   3   1        2.43        1.54      1.42 o 
  -6   3   1      133.01      126.71      4.66 o 
  -5   3   1        0.00        0.84      1.14 o 
  -4   3   1       30.19       40.46      1.24 o 
  -3   3   1        8.26        9.65      0.46 o 
  -2   3   1      122.89      128.14      2.49 o 
  -1   3   1       51.35       47.26      0.81 o 
   0   3   1      518.58      476.92      2.47 o 
   1   3   1      610.94      574.70      2.18 o 
   2   3   1      234.08      252.37      2.45 o 
   3   3   1      231.53      234.58      2.99 o 
   4   3   1       15.15       12.34      0.81 o 
   5   3   1       86.94       90.79      3.46 o 
   6   3   1      263.27      254.35      3.75 o 
   7   3   1        2.21        2.70      1.56 o 
   8   3   1       30.54       31.32      2.27 o 
  -7   4   1       14.66       13.29      1.73 o 
  -6   4   1       13.16       13.85      1.69 o 
  -5   4   1        9.29        9.45      0.94 o 
  -4   4   1      343.86      339.97      3.41 o 
  -3   4   1      133.55      135.74      2.21 o 
  -2   4   1       26.75       32.76      0.63 o 
  -1   4   1       52.15       65.31      0.77 o 
   0   4   1      298.78      334.67      3.69 o 
   1   4   1      125.44      125.62      1.40 o 
   2   4   1      414.32      434.06      3.38 o 
   3   4   1      140.82      139.65      2.94 o 
   4   4   1      259.42      264.31      4.23 o 
   5   4   1        0.34        0.50      1.17 o 
   6   4   1       16.19       16.65      1.72 o 
   7   4   1       25.95       22.18      2.06 o 
  -7   5   1       22.28       29.81      2.17 o 
  -6   5   1       40.52       36.24      2.14 o 
  -5   5   1        8.10        5.76      1.32 o 
  -4   5   1      148.01      145.20      1.94 o 
  -3   5   1       56.64       51.98      1.11 o 
  -2   5   1        2.94        2.75      0.39 o 
  -1   5   1       23.22       21.96      0.65 o 
   0   5   1      180.26      203.26      2.71 o 
   1   5   1       34.72       47.00      0.92 o 
   2   5   1       84.90      104.44      1.30 o 
   3   5   1        0.98        0.28      1.09 o 
   4   5   1        3.94        3.10      1.39 o 
   5   5   1       57.29       56.32      2.27 o 
   6   5   1       36.19       35.13      2.14 o 
   7   5   1       18.86       17.14      1.95 o 
  -7   6   1        0.03       -0.57      1.78 o 
  -6   6   1       10.44       11.45      1.96 o 
  -5   6   1       38.34       36.84      2.37 o 
  -4   6   1       91.43       86.31      2.96 o 
  -3   6   1       27.39       27.46      0.93 o 
  -2   6   1       59.00       62.67      1.21 o 
  -1   6   1       73.80       82.98      2.11 o 
   0   6   1      344.17      347.13      3.85 o 
   1   6   1        0.08        0.74      0.40 o 
   2   6   1        0.12        0.52      0.50 o 
   3   6   1      284.50      267.73      4.46 o 
   4   6   1        0.04        0.08      1.56 o 
   5   6   1       14.69       15.26      2.09 o 
   6   6   1        0.06        0.87      1.72 o 
   7   6   1        0.13        1.08      1.86 o 
  -6   7   1       43.04       43.03      4.31 o 
  -5   7   1        0.58        2.14      1.82 o 
  -4   7   1       39.26       39.90      2.76 o 
  -3   7   1        0.40        0.08      0.98 o 
  -2   7   1      276.26      278.33      4.00 o 
  -1   7   1        9.86       10.17      1.30 o 
   0   7   1        8.06        9.99      0.86 o 
   1   7   1       11.87       11.45      0.61 o 
   2   7   1       13.77       13.15      1.78 o 
   3   7   1       36.57       35.52      1.77 o 
   4   7   1        1.47        0.47      1.20 o 
   5   7   1       64.99       63.22      2.53 o 
   6   7   1        0.34        1.44      2.97 o 
  -5   8   1        0.45        0.55      1.91 o 
  -4   8   1        0.14        0.40      1.80 o 
  -3   8   1       15.51       16.43      2.21 o 
  -2   8   1       11.41       10.94      1.39 o 
  -1   8   1      115.92      101.45      2.82 o 
   0   8   1        0.06       -0.03      1.43 o 
   1   8   1        4.41        7.05      1.39 o 
   2   8   1       83.67       82.14      2.63 o 
   3   8   1      114.02      117.76      3.41 o 
   4   8   1        0.42        0.52      1.86 o 
   5   8   1        6.94        5.26      1.96 o 
  -4   9   1       44.92       45.25      3.25 o 
  -3   9   1        1.63        2.36      1.98 o 
  -2   9   1       94.09      103.14      3.50 o 
  -1   9   1        2.77        3.08      1.80 o 
   0   9   1        0.65        0.69      1.58 o 
   1   9   1        0.37        0.65      1.58 o 
   2   9   1        0.89        0.15      1.40 o 
   3   9   1        8.33        9.15      2.32 o 
   4   9   1        1.73        1.96      2.07 o 
  -3  10   1        9.51       13.25      2.41 o 
  -2  10   1        3.62        5.82      2.17 o 
  -1  10   1       24.98       25.38      2.83 o 
   0  10   1       18.51       22.00      2.22 o 
   1  10   1       16.79       18.17      3.36 o 
   2  10   1        4.78        8.66      2.38 o 
   3  10   1        0.12        0.43      1.92 o 
  -8   0   2       22.76       33.02      4.54 o 
  -6   0   2      743.23      719.51      6.82 o 
  -4   0   2      194.32      191.33      2.88 o 
  -2   0   2      772.91      783.25      6.99 o 
   2   0   2      162.11      162.20      1.83 o 
   4   0   2       32.13       41.44      1.85 o 
   6   0   2      372.36      384.29      6.31 o 
   8   0   2       93.03      110.80      8.63 o 
  -8   1   2        0.04        0.39      2.33 o 
  -7   1   2       21.29       19.60      1.77 o 
  -6   1   2      147.51      144.94      2.38 o 
  -5   1   2      116.57      122.01      1.97 o 
  -4   1   2       43.25       58.84      1.15 o 
  -3   1   2     1461.47     1529.95      4.55 o 
  -2   1   2       64.03       60.40      2.28 o 
  -1   1   2       77.51       81.88      0.77 o 
   0   1   2      297.38      223.03      1.28 o 
   1   1   2     3466.63     3401.18      9.90 o 
   2   1   2     1070.10     1051.21      4.12 o 
   3   1   2      487.74      538.00      4.26 o 
   4   1   2       94.74      100.39      1.67 o 
   5   1   2      107.70      109.17      1.95 o 
   6   1   2      199.87      208.23      2.85 o 
   7   1   2      127.07      123.91      2.94 o 
   8   1   2        8.16        7.22      1.77 o 
  -8   2   2        5.76        7.24      2.43 o 
  -7   2   2        0.03        0.10      1.48 o 
  -6   2   2       14.65       18.10      1.93 o 
  -5   2   2      110.19      102.34      2.48 o 
  -4   2   2        4.10        6.33      0.97 o 
  -3   2   2       77.55       91.81      2.39 o 
  -2   2   2      743.12      737.87      4.64 o 
  -1   2   2      177.61      154.28      1.33 o 
   0   2   2       67.84       69.59      0.89 o 
   1   2   2      550.19      575.57      3.74 o 
   2   2   2      780.65      787.80      4.00 o 
   3   2   2       58.28       59.44      0.96 o 
   4   2   2       90.55       95.30      1.34 o 
   5   2   2        8.23        7.03      0.81 o 
   6   2   2       14.78       14.11      1.48 o 
   7   2   2        9.99       11.01      1.51 o 
   8   2   2        1.32        0.72      1.55 o 
  -8   3   2        0.40        1.32      3.11 o 
  -7   3   2       17.16       20.89      2.20 o 
  -6   3   2       11.70        9.96      1.18 o 
  -5   3   2       84.86       87.22      2.23 o 
  -4   3   2       31.10       28.82      1.12 o 
  -3   3   2        0.67        0.13      0.59 o 
  -2   3   2     1419.38     1387.12      3.89 o 
  -1   3   2      437.08      490.93      4.12 o 
   0   3   2      326.37      329.94      2.63 o 
   1   3   2        4.38        6.97      0.34 o 
   2   3   2       94.55      110.47      1.24 o 
   3   3   2       16.40       26.72      1.00 o 
   4   3   2      126.04      126.28      1.50 o 
   5   3   2       30.14       33.39      1.57 o 
   6   3   2        0.34        0.57      1.28 o 
   7   3   2       82.11       72.08      2.76 o 
   8   3   2        2.48        1.51      1.82 o 
  -7   4   2       14.93       11.19      2.05 o 
  -6   4   2       97.08       76.63      2.61 o 
  -5   4   2        4.65        4.62      0.94 o 
  -4   4   2        5.29        5.18      0.78 o 
  -3   4   2       71.00       75.52      1.07 o 
  -2   4   2       21.66       20.75      0.58 o 
  -1   4   2      391.60      426.34      3.55 o 
   0   4   2      197.40      197.68      3.05 o 
   1   4   2      346.27      372.99      1.92 o 
   2   4   2      114.87      109.12      3.73 o 
   3   4   2       94.74       93.21      3.00 o 
   4   4   2       28.99       34.76      1.41 o 
   5   4   2       37.41       36.89      1.64 o 
   6   4   2       24.26       20.25      1.90 o 
   7   4   2       19.00       17.95      2.28 o 
  -7   5   2        8.38        8.57      2.09 o 
  -6   5   2        0.99        1.88      1.43 o 
  -5   5   2       29.94       33.33      2.16 o 
  -4   5   2       21.47       21.10      1.65 o 
  -3   5   2       55.47       59.19      1.05 o 
  -2   5   2       40.38       32.67      0.83 o 
  -1   5   2      353.98      401.73      5.71 o 
   0   5   2      640.11      689.01     10.80 o 
   1   5   2      716.92      713.92      3.01 o 
   2   5   2        0.23       -0.01      0.29 o 
   3   5   2      117.82      134.32      3.24 o 
   4   5   2        2.71        4.50      1.47 o 
   5   5   2        5.23        4.03      1.41 o 
   6   5   2       44.59       42.15      2.25 o 
   7   5   2        4.66        4.84      1.72 o 
  -7   6   2        8.89        9.04      2.93 o 
  -6   6   2        5.31        7.94      2.89 o 
  -5   6   2       71.01       73.53      2.99 o 
  -4   6   2      131.14      122.82      2.32 o 
  -3   6   2       35.11       32.05      1.02 o 
  -2   6   2      314.91      298.28      3.65 o 
  -1   6   2       42.49       35.03      1.82 o 
   0   6   2       15.38       20.66      1.32 o 
   1   6   2        8.60       10.39      0.49 o 
   2   6   2      240.17      244.53      2.19 o 
   3   6   2      334.04      328.54      4.35 o 
   4   6   2      125.04      117.70      3.61 o 
   5   6   2       59.13       62.80      3.07 o 
   6   6   2        3.94        4.79      1.78 o 
  -6   7   2        5.84        7.30      3.01 o 
  -5   7   2       20.27       17.00      2.43 o 
  -4   7   2       64.76       64.87      3.15 o 
  -3   7   2      140.24      147.18      3.45 o 
  -2   7   2      138.09      129.20      2.79 o 
  -1   7   2        9.88        9.57      1.31 o 
   0   7   2        9.94       12.98      1.21 o 
   1   7   2        1.14        1.06      0.91 o 
   2   7   2      129.88      142.63      2.90 o 
   3   7   2      164.61      170.99      3.38 o 
   4   7   2       27.23       26.70      1.78 o 
   5   7   2       94.83       94.43      3.01 o 
   6   7   2        4.98        5.61      1.85 o 
  -5   8   2        0.67        0.44      1.89 o 
  -4   8   2       22.30       22.91      2.57 o 
  -3   8   2        2.03        3.76      1.84 o 
  -2   8   2       49.26       44.42      2.14 o 
  -1   8   2      116.37      107.36      3.38 o 
   0   8   2       19.09       19.88      1.98 o 
   1   8   2        3.99        4.01      1.83 o 
   2   8   2      121.04      118.89      4.01 o 
   3   8   2       21.87       21.85      2.36 o 
   4   8   2        0.26        0.49      1.83 o 
   5   8   2       15.54       19.34      2.60 o 
  -4   9   2        0.41        0.07      2.05 o 
  -3   9   2        0.01        0.77      1.86 o 
  -2   9   2       49.76       46.90      3.08 o 
  -1   9   2        3.68        1.42      1.50 o 
   0   9   2        8.71       10.20      1.81 o 
   1   9   2       25.87       22.60      2.12 o 
   2   9   2       42.11       39.96      2.20 o 
   3   9   2       47.44       49.41      3.19 o 
   4   9   2        1.93        1.27      2.04 o 
  -3  10   2        4.20        4.55      2.05 o 
  -2  10   2        0.75        1.79      1.96 o 
  -1  10   2       18.60       17.87      2.21 o 
   0  10   2        1.91        1.92      1.67 o 
   1  10   2        0.85        0.83      1.64 o 
   2  10   2        0.11       -0.29      1.49 o 
  -7   0   3      208.57      203.29      7.53 o 
  -5   0   3      195.13      186.44      3.16 o 
  -3   0   3      461.64      453.27      4.62 o 
  -1   0   3     9199.82     8411.89     69.21 o 
   3   0   3        2.95        2.71      0.68 o 
   5   0   3      721.17      687.51     11.36 o 
   7   0   3       86.99       79.83      2.83 o 
  -8   1   3        3.47        3.90      2.48 o 
  -7   1   3       15.41       21.68      2.61 o 
  -6   1   3      273.04      251.27      3.83 o 
  -5   1   3      232.83      245.97      2.69 o 
  -4   1   3      203.76      204.98      2.04 o 
  -3   1   3     2441.52     2465.78      8.76 o 
  -2   1   3        8.47        7.06      0.55 o 
  -1   1   3       16.10       21.46      0.69 o 
   0   1   3       28.74       26.68      0.46 o 
   1   1   3     4340.08     4284.27     12.22 o 
   2   1   3       56.95       46.56      0.67 o 
   3   1   3       73.30       66.24      1.18 o 
   4   1   3        0.70        1.63      0.62 o 
   5   1   3       32.65       34.11      1.34 o 
   6   1   3       87.14       86.79      2.05 o 
   7   1   3        1.38        1.71      1.21 o 
   8   1   3       10.50       12.06      2.07 o 
  -8   2   3        1.08        2.85      2.13 o 
  -7   2   3       22.23       25.34      1.88 o 
  -6   2   3       75.48       66.64      2.79 o 
  -5   2   3      146.97      161.42      4.93 o 
  -4   2   3       27.70       24.22      2.27 o 
  -3   2   3     1210.24     1300.68      6.37 o 
  -2   2   3        7.84       13.16      0.51 o 
  -1   2   3      206.69      217.79      2.13 o 
   0   2   3     1217.06     1141.53      3.80 o 
   1   2   3     1962.13     1916.76      6.29 o 
   2   2   3      100.27      103.00      1.78 o 
   3   2   3      502.97      479.85      3.71 o 
   4   2   3        0.07        0.37      0.54 o 
   5   2   3      256.81      247.25      2.67 o 
   6   2   3      344.18      339.00      6.23 o 
   7   2   3        2.48        0.85      1.45 o 
   8   2   3        0.51       -0.63      1.58 o 
  -8   3   3        5.76        5.18      3.38 o 
  -7   3   3       25.12       27.40      2.66 o 
  -6   3   3      229.39      203.74      4.76 o 
  -5   3   3       16.02       15.55      1.39 o 
  -4   3   3       35.16       42.04      1.56 o 
  -3   3   3       13.99        9.90      0.94 o 
  -2   3   3      765.47      825.81      4.43 o 
  -1   3   3      691.80      683.91      5.61 o 
   0   3   3      273.87      287.24      2.32 o 
   1   3   3        4.38        3.31      0.34 o 
   2   3   3      346.24      328.25      3.70 o 
   3   3   3       59.17       55.71      2.22 o 
   4   3   3        0.34        0.26      0.36 o 
   5   3   3        2.54        2.65      1.14 o 
   6   3   3       10.68       10.47      1.40 o 
   7   3   3        3.23        2.10      1.47 o 
  -7   4   3        5.61        3.54      1.73 o 
  -6   4   3       36.88       37.89      1.87 o 
  -5   4   3       92.32       86.00      2.32 o 
  -4   4   3        5.64        8.43      1.07 o 
  -3   4   3      104.97      100.25      2.42 o 
  -2   4   3        6.22        5.47      0.49 o 
  -1   4   3      508.58      530.74      5.30 o 
   0   4   3       10.12       11.66      0.84 o 
   1   4   3     1470.49     1536.29      4.84 o 
   2   4   3      416.16      415.72      3.00 o 
   3   4   3        0.15        0.72      0.84 o 
   4   4   3        0.17        0.49      0.89 o 
   5   4   3       81.55       74.50      2.74 o 
   6   4   3       16.63       15.32      1.53 o 
   7   4   3       12.44       11.59      1.56 o 
  -7   5   3        0.85        0.90      1.89 o 
  -6   5   3        2.79        3.21      1.91 o 
  -5   5   3       27.41       24.78      1.74 o 
  -4   5   3       16.28       16.44      1.53 o 
  -3   5   3      138.18      129.28      1.62 o 
  -2   5   3      252.04      260.00      5.46 o 
  -1   5   3        1.01        0.37      0.72 o 
   0   5   3        5.29        3.84      0.84 o 
   1   5   3      934.03      939.59      6.01 o 
   2   5   3       49.74       43.81      1.24 o 
   3   5   3        0.95        0.55      1.26 o 
   4   5   3       75.40       79.69      2.33 o 
   5   5   3       15.81       19.14      1.72 o 
   6   5   3       37.68       41.41      2.33 o 
   7   5   3        0.00       -0.01      1.59 o 
  -7   6   3        4.95        2.79      2.88 o 
  -6   6   3        3.82        2.69      2.54 o 
  -5   6   3      128.35      126.91      5.79 o 
  -4   6   3       34.74       35.07      1.90 o 
  -3   6   3      660.42      655.40      6.74 o 
  -2   6   3       98.49       85.31      2.33 o 
  -1   6   3      214.71      232.02      3.24 o 
   0   6   3      198.84      203.65      3.51 o 
   1   6   3      615.08      594.10      4.38 o 
   2   6   3        1.56        0.82      0.34 o 
   3   6   3      334.08      323.52      6.07 o 
   4   6   3       54.87       52.19      2.77 o 
   5   6   3      359.69      336.94      6.27 o 
   6   6   3       10.63        7.91      2.02 o 
  -6   7   3        1.20        0.53      3.07 o 
  -5   7   3        0.08        0.26      1.82 o 
  -4   7   3       10.50       11.13      1.98 o 
  -3   7   3      200.04      188.29      3.42 o 
  -2   7   3        5.17        8.09      1.06 o 
  -1   7   3      129.69      123.00      3.36 o 
   0   7   3       17.79       20.92      1.53 o 
   1   7   3       33.72       34.58      1.62 o 
   2   7   3      455.93      446.52      5.05 o 
   3   7   3        0.84        0.43      1.25 o 
   4   7   3        6.35        6.80      1.46 o 
   5   7   3       30.43       35.82      2.18 o 
   6   7   3        4.94        3.83      2.04 o 
  -5   8   3        0.03        1.14      1.80 o 
  -4   8   3        6.92        7.93      3.29 o 
  -3   8   3      205.45      209.98      5.32 o 
  -2   8   3        1.85        4.08      1.21 o 
  -1   8   3       73.72       67.38      1.93 o 
   0   8   3      106.73      110.71      4.80 o 
   1   8   3      154.22      135.25      4.51 o 
   2   8   3       33.40       31.74      1.78 o 
   3   8   3       36.69       38.98      2.81 o 
   4   8   3       11.72       12.68      2.39 o 
   5   8   3        8.98        9.42      2.46 o 
  -4   9   3        0.38        0.75      1.83 o 
  -3   9   3        2.04        2.13      1.82 o 
  -2   9   3        5.06        2.60      1.99 o 
  -1   9   3        1.76        3.80      1.56 o 
   0   9   3        0.65        0.53      1.55 o 
   1   9   3        2.37        2.87      2.32 o 
   2   9   3        8.79       11.61      2.29 o 
   3   9   3        0.07        0.54      1.98 o 
   4   9   3       32.97       43.57      3.36 o 
  -2  10   3       20.99       18.91      2.54 o 
  -1  10   3       15.29       18.99      2.24 o 
   0  10   3        0.16        1.07      1.64 o 
   1  10   3        0.01       -0.45      1.75 o 
   2  10   3       12.81       16.54      1.89 o 
  -8   0   4        0.16        1.43      3.44 o 
  -6   0   4        2.60        6.50      1.22 o 
  -4   0   4      223.70      239.88      3.24 o 
  -2   0   4      713.61      723.94      6.92 o 
   2   0   4     1280.62     1265.82      5.59 o 
   4   0   4       22.30       26.51      1.83 o 
   6   0   4        2.81        4.68      1.79 o 
   8   0   4       80.46      100.42      4.52 o 
  -8   1   4       20.77       24.46      5.82 o 
  -7   1   4       61.73       59.14      3.35 o 
  -6   1   4        1.38        0.52      1.22 o 
  -5   1   4      131.72      125.14      1.98 o 
  -4   1   4      232.89      239.97      2.12 o 
  -3   1   4      110.88      125.47      3.37 o 
  -2   1   4      412.12      465.75      2.86 o 
  -1   1   4      238.08      238.05      2.10 o 
   0   1   4     1036.08      968.50      9.26 o 
   1   1   4      418.18      396.08      3.46 o 
   2   1   4      536.72      541.74      3.41 o 
   3   1   4      203.79      220.76      2.36 o 
   4   1   4        0.05        0.40      0.64 o 
   5   1   4        0.89        0.66      0.96 o 
   6   1   4        6.50        6.13      1.20 o 
   7   1   4      110.14      102.36      2.47 o 
   8   1   4       13.34       14.67      2.63 o 
  -8   2   4        7.00        7.50      2.41 o 
  -7   2   4        0.61        0.86      1.26 o 
  -6   2   4       18.93       17.20      1.78 o 
  -5   2   4      430.81      441.45      5.75 o 
  -4   2   4      380.78      410.82      5.78 o 
  -3   2   4      356.51      325.37      4.33 o 
  -2   2   4      319.19      315.15      3.99 o 
  -1   2   4       65.14       79.81      1.32 o 
   0   2   4      309.47      306.34      1.97 o 
   1   2   4      571.07      534.66      2.19 o 
   2   2   4       11.88       16.70      0.49 o 
   3   2   4      258.22      243.19      2.43 o 
   4   2   4      709.10      706.61      4.32 o 
   5   2   4       42.89       41.03      1.73 o 
   6   2   4        9.58       12.48      1.48 o 
   7   2   4       30.06       25.50      1.89 o 
  -8   3   4       39.45       46.05      3.31 o 
  -7   3   4       65.65       63.50      2.42 o 
  -6   3   4       56.96       54.43      2.73 o 
  -5   3   4       28.23       31.90      1.68 o 
  -4   3   4       13.06       16.85      1.22 o 
  -3   3   4       37.56       54.84      2.73 o 
  -2   3   4        0.06        0.30      0.37 o 
  -1   3   4      442.87      421.43      2.93 o 
   0   3   4       42.09       44.34      0.77 o 
   1   3   4      244.44      280.80      1.79 o 
   2   3   4        4.89        5.57      0.36 o 
   3   3   4      116.43      122.40      2.26 o 
   4   3   4      151.62      148.88      2.52 o 
   5   3   4        8.27        7.97      1.19 o 
   6   3   4        2.39        5.14      1.35 o 
   7   3   4       39.02       33.80      2.01 o 
  -7   4   4       40.45       40.67      4.04 o 
  -6   4   4        0.72        0.35      1.22 o 
  -5   4   4        0.00       -0.51      1.14 o 
  -4   4   4        8.74       10.10      1.40 o 
  -3   4   4       20.97       18.17      1.09 o 
  -2   4   4       58.39       57.90      1.50 o 
  -1   4   4       54.15       50.18      0.83 o 
   0   4   4      722.17      730.23      6.18 o 
   1   4   4      874.89      908.57      3.54 o 
   2   4   4       10.87       10.95      0.65 o 
   3   4   4      141.23      160.39      2.35 o 
   4   4   4       36.02       38.37      1.50 o 
   5   4   4        0.00        0.10      1.06 o 
   6   4   4        6.62        7.86      1.33 o 
   7   4   4       31.04       31.38      1.98 o 
  -7   5   4        0.44        0.41      1.95 o 
  -6   5   4       15.54       10.17      2.77 o 
  -5   5   4       54.19       47.25      2.31 o 
  -4   5   4      413.32      415.29     13.37 o 
  -3   5   4      537.31      521.38      6.91 o 
  -2   5   4        1.91        3.47      0.51 o 
  -1   5   4        7.17        7.58      0.87 o 
   0   5   4       12.41       14.20      1.09 o 
   1   5   4        0.08        0.23      0.42 o 
   2   5   4      179.14      173.60      2.08 o 
   3   5   4       69.68       70.49      1.81 o 
   4   5   4       14.58       13.61      1.42 o 
   5   5   4        2.54        3.57      1.16 o 
   6   5   4        0.35        0.22      1.29 o 
   7   5   4        0.00        0.31      1.64 o 
  -6   6   4        1.28        0.35      2.61 o 
  -5   6   4       75.29       64.22      4.40 o 
  -4   6   4      173.12      160.80      3.75 o 
  -3   6   4      120.37      125.64      2.40 o 
  -2   6   4       75.76       81.60      2.01 o 
  -1   6   4       24.60       21.38      1.29 o 
   0   6   4       72.52       68.94      1.96 o 
   1   6   4       30.83       35.46      1.60 o 
   2   6   4        1.07        0.77      1.07 o 
   3   6   4        0.63        2.17      1.33 o 
   4   6   4      442.64      415.59      5.47 o 
   5   6   4       28.64       31.34      2.65 o 
   6   6   4        2.95        2.75      2.09 o 
  -6   7   4       16.38       16.47      3.39 o 
  -5   7   4       20.12       22.97      2.54 o 
  -4   7   4        7.28        6.83      1.89 o 
  -3   7   4        0.12        0.56      1.09 o 
  -2   7   4      111.43      114.37      2.90 o 
  -1   7   4      351.27      344.60      4.37 o 
   0   7   4      180.13      161.70      3.47 o 
   1   7   4       50.13       43.73      1.84 o 
   2   7   4        5.48        8.26      1.31 o 
   3   7   4        9.45       12.09      1.49 o 
   4   7   4        9.01        9.03      1.49 o 
   5   7   4        0.71        0.45      1.54 o 
  -5   8   4       14.50       14.23      2.32 o 
  -4   8   4        0.58       -0.05      1.98 o 
  -3   8   4        5.71        4.23      1.86 o 
  -2   8   4        0.14        0.55      0.93 o 
  -1   8   4      106.85      114.74      3.17 o 
   0   8   4      190.15      176.60      3.84 o 
   1   8   4        6.60        5.84      1.44 o 
   2   8   4       20.33       19.07      1.59 o 
   3   8   4        2.39        3.06      1.27 o 
   4   8   4       37.27       37.39      3.01 o 
   5   8   4        1.25        2.43      2.23 o 
  -4   9   4       15.59       23.27      2.67 o 
  -3   9   4       30.88       38.45      3.95 o 
  -2   9   4       15.02       19.93      2.34 o 
  -1   9   4       17.24       18.97      3.61 o 
   0   9   4       13.38       14.71      2.79 o 
   1   9   4        1.79        2.65      2.24 o 
   2   9   4        3.56        0.58      2.04 o 
   3   9   4       19.62       20.29      2.52 o 
  -2  10   4        0.47        0.93      1.95 o 
  -1  10   4        0.77        1.21      2.76 o 
   0  10   4        1.02        1.35      1.78 o 
   1  10   4        0.94        0.74      1.70 o 
   2  10   4        4.06        4.91      2.59 o 
  -7   0   5       71.69       75.04      5.06 o 
  -5   0   5       23.45       21.53      2.17 o 
  -3   0   5       58.42       53.49      2.66 o 
  -1   0   5      402.35      395.66      2.91 o 
   1   0   5      528.74      577.10      3.92 o 
   3   0   5       77.28       74.71      2.52 o 
   5   0   5       37.56       41.39      2.45 o 
   7   0   5      254.27      287.44      6.14 o 
  -8   1   5       11.74       13.15      2.55 o 
  -7   1   5       10.96       12.91      2.36 o 
  -6   1   5       28.76       25.87      1.67 o 
  -5   1   5      291.71      274.16      2.98 o 
  -4   1   5       72.34       81.07      1.57 o 
  -3   1   5       15.53       14.73      0.85 o 
  -2   1   5        2.45        3.26      0.52 o 
  -1   1   5      865.87      904.12     12.00 o 
   0   1   5     2528.91     2434.41      6.77 o 
   1   1   5        1.10        1.09      0.44 o 
   2   1   5       16.24       16.06      0.72 o 
   3   1   5        3.17        5.71      1.55 o 
   4   1   5      145.92      171.76      2.72 o 
   5   1   5       16.36       19.71      1.48 o 
   6   1   5        0.91        1.50      1.13 o 
   7   1   5       13.30       12.56      1.45 o 
  -8   2   5        0.57       -0.40      2.21 o 
  -7   2   5        8.32        8.65      2.29 o 
  -6   2   5       27.12       22.30      1.66 o 
  -5   2   5       59.80       64.67      1.87 o 
  -4   2   5        3.16        4.22      1.42 o 
  -3   2   5      181.43      184.17      1.97 o 
  -2   2   5        8.06        8.78      0.87 o 
  -1   2   5       27.66       23.24      0.80 o 
   0   2   5      532.79      578.35      2.62 o 
   1   2   5      101.64      111.66      1.03 o 
   2   2   5       48.97       53.15      0.88 o 
   3   2   5      401.35      398.79      3.20 o 
   4   2   5        2.68        2.10      0.66 o 
   5   2   5        0.87        0.25      1.13 o 
   6   2   5        0.06        0.47      1.33 o 
   7   2   5        3.74        6.97      1.62 o 
  -7   3   5        4.05        3.41      1.22 o 
  -6   3   5       11.60       10.56      1.41 o 
  -5   3   5        4.62        3.18      1.18 o 
  -4   3   5      104.84      109.94      3.12 o 
  -3   3   5        2.98        2.91      0.38 o 
  -2   3   5       14.02       15.55      0.78 o 
  -1   3   5        0.01        0.82      0.48 o 
   0   3   5      197.93      191.33      2.15 o 
   1   3   5       21.08       18.88      0.56 o 
   2   3   5       58.30       50.13      0.94 o 
   3   3   5      296.46      310.65      3.54 o 
   4   3   5       28.33       25.48      1.06 o 
   5   3   5        2.07        2.01      1.13 o 
   6   3   5        3.26        4.21      1.34 o 
   7   3   5        1.93        2.49      1.45 o 
  -7   4   5       16.79       13.38      2.21 o 
  -6   4   5       90.19       82.00      2.60 o 
  -5   4   5       10.70        8.53      1.36 o 
  -4   4   5      126.08      129.39      4.41 o 
  -3   4   5       10.95       12.06      1.92 o 
  -2   4   5        1.95        5.02      0.49 o 
  -1   4   5       82.77       81.08      1.51 o 
   0   4   5       35.80       40.81      1.09 o 
   1   4   5        7.51        8.21      0.58 o 
   2   4   5       15.63       16.79      0.55 o 
   3   4   5        0.35        0.40      0.79 o 
   4   4   5       23.07       21.29      1.30 o 
   5   4   5        0.82        1.20      1.12 o 
   6   4   5        2.38        3.28      1.28 o 
   7   4   5       29.78       33.61      2.02 o 
  -7   5   5       11.46       14.05      3.13 o 
  -6   5   5       24.82       21.06      2.96 o 
  -5   5   5       83.36       77.74      2.90 o 
  -4   5   5       47.51       46.80      3.15 o 
  -3   5   5       58.46       59.94      1.46 o 
  -2   5   5       31.16       26.11      0.89 o 
  -1   5   5        9.93       12.42      1.09 o 
   0   5   5      132.44      140.92      2.63 o 
   1   5   5       22.96       22.17      0.74 o 
   2   5   5       24.68       25.01      0.79 o 
   3   5   5       12.92       11.98      1.10 o 
   4   5   5      128.21      139.84      3.13 o 
   5   5   5       14.38       17.22      1.43 o 
   6   5   5        1.31        1.37      1.26 o 
  -6   6   5        2.87        1.71      2.50 o 
  -5   6   5       18.15       18.76      3.26 o 
  -4   6   5       87.83       87.61      3.54 o 
  -3   6   5      194.45      187.58      4.42 o 
  -2   6   5       59.96       58.18      2.73 o 
  -1   6   5        4.81        4.46      1.10 o 
   0   6   5       64.27       62.00      2.50 o 
   1   6   5        3.09        1.18      1.00 o 
   2   6   5       95.33       98.94      2.59 o 
   3   6   5      203.29      212.80      3.04 o 
   4   6   5        8.65        5.56      1.24 o 
   5   6   5        1.98        3.07      1.53 o 
   6   6   5       10.19       11.54      2.52 o 
  -6   7   5        9.17        9.77      3.11 o 
  -5   7   5        0.04       -0.35      1.74 o 
  -4   7   5       69.38       70.98      2.42 o 
  -3   7   5        0.09        0.54      1.17 o 
  -2   7   5       84.38       82.59      2.28 o 
  -1   7   5      111.83      106.60      4.10 o 
   0   7   5       24.28       22.29      1.48 o 
   1   7   5        5.03        3.62      1.17 o 
   2   7   5       37.88       39.58      2.00 o 
   3   7   5       16.44       16.92      1.63 o 
   4   7   5       17.89       15.12      1.81 o 
   5   7   5       29.85       25.27      2.13 o 
  -5   8   5        2.21        4.88      1.91 o 
  -4   8   5        0.74        0.55      1.96 o 
  -3   8   5        1.65        1.35      1.26 o 
  -2   8   5       63.30       66.62      2.95 o 
  -1   8   5      139.53      140.54      3.63 o 
   0   8   5       20.98       15.78      1.73 o 
   1   8   5       16.05       16.65      1.73 o 
   2   8   5       18.93       17.53      2.24 o 
   3   8   5        3.06        5.33      1.49 o 
   4   8   5       13.86       16.50      1.95 o 
  -4   9   5        0.16        0.87      1.85 o 
  -3   9   5        6.22        7.54      2.10 o 
  -2   9   5       63.11       61.97      3.32 o 
  -1   9   5        7.77       10.03      2.40 o 
   0   9   5        8.59        9.48      2.53 o 
   1   9   5        2.11        0.25      2.28 o 
   2   9   5       11.33       10.44      2.14 o 
   3   9   5       11.94       15.80      2.53 o 
  -1  10   5       10.07        8.67      3.12 o 
   0  10   5        0.12        1.61      1.78 o 
   1  10   5       25.73       28.06      3.70 o 
  -8   0   6        6.03        7.29      3.47 o 
  -6   0   6      581.84      573.63     11.15 o 
  -4   0   6      533.60      497.68      8.31 o 
  -2   0   6        4.07        8.02      0.82 o 
   0   0   6      718.12      729.67      8.36 o 
   2   0   6      426.31      434.65      4.89 o 
   4   0   6       11.43       17.79      1.87 o 
   6   0   6        0.29       -0.16      1.90 o 
  -8   1   6        6.21        8.55      2.49 o 
  -7   1   6        0.94        1.29      2.11 o 
  -6   1   6      127.86      134.73      2.96 o 
  -5   1   6       40.66       36.54      1.37 o 
  -4   1   6      166.07      167.89      2.38 o 
  -3   1   6      145.83      159.77      2.02 o 
  -2   1   6       97.42       98.09      2.15 o 
  -1   1   6      652.09      603.52      4.96 o 
   0   1   6       20.24       21.25      1.00 o 
   1   1   6      689.47      729.08      4.13 o 
   2   1   6     1443.75     1465.86     10.33 o 
   3   1   6        0.93        0.57      0.68 o 
   4   1   6        6.61        9.03      1.25 o 
   5   1   6       47.22       44.44      2.08 o 
   6   1   6       53.08       52.14      1.90 o 
   7   1   6       50.66       51.67      2.08 o 
  -7   2   6        8.98       11.73      1.82 o 
  -6   2   6       10.65        9.50      1.23 o 
  -5   2   6      715.22      677.47      5.31 o 
  -4   2   6        9.43       11.74      0.64 o 
  -3   2   6       16.81       15.41      0.97 o 
  -2   2   6      252.27      285.34      2.90 o 
  -1   2   6       29.63       27.67      0.60 o 
   0   2   6      418.84      381.22      3.68 o 
   1   2   6       96.70       83.19      0.95 o 
   2   2   6        0.56        0.66      0.45 o 
   3   2   6       36.36       33.88      0.90 o 
   4   2   6        2.57        2.51      0.73 o 
   5   2   6       12.28       17.45      1.45 o 
   6   2   6       15.63       16.31      1.60 o 
   7   2   6        2.40        1.39      1.40 o 
  -7   3   6       33.53       29.64      1.76 o 
  -6   3   6        0.68        0.45      1.13 o 
  -5   3   6      168.69      156.97      4.04 o 
  -4   3   6       31.80       28.95      2.94 o 
  -3   3   6        0.28       -0.03      0.54 o 
  -2   3   6      986.96      955.63      5.00 o 
  -1   3   6      472.84      473.95      4.25 o 
   0   3   6       11.41        9.95      0.89 o 
   1   3   6       11.62       13.98      0.61 o 
   2   3   6       95.14      110.31      1.36 o 
   3   3   6        6.92        7.81      0.90 o 
   4   3   6        2.19        3.48      1.03 o 
   5   3   6        8.11        7.10      1.29 o 
   6   3   6       11.50        8.06      1.41 o 
   7   3   6       55.69       56.64      2.43 o 
  -7   4   6       49.51       59.81      3.33 o 
  -6   4   6      126.83      120.46      3.38 o 
  -5   4   6       81.01       90.01      3.13 o 
  -4   4   6       42.51       33.00      2.84 o 
  -3   4   6       28.00       27.65      1.13 o 
  -2   4   6       39.24       36.07      0.92 o 
  -1   4   6      466.03      476.12      4.93 o 
   0   4   6      466.71      463.78      6.18 o 
   1   4   6       51.72       44.10      0.96 o 
   2   4   6       26.10       29.69      0.85 o 
   3   4   6        0.04       -0.06      0.81 o 
   4   4   6       12.11        8.17      1.12 o 
   5   4   6       34.99       33.05      1.68 o 
   6   4   6        1.85        1.86      1.34 o 
   7   4   6       12.66       14.82      1.73 o 
  -7   5   6        0.22        0.74      2.47 o 
  -6   5   6        5.34        9.89      2.72 o 
  -5   5   6       12.63       13.04      1.86 o 
  -4   5   6       57.16       54.32      3.41 o 
  -3   5   6        0.05       -0.13      0.81 o 
  -2   5   6      192.02      162.81      2.03 o 
  -1   5   6       41.86       44.04      1.23 o 
   0   5   6        4.08        2.56      0.42 o 
   1   5   6      196.79      201.24      2.05 o 
   2   5   6       47.43       49.33      1.17 o 
   3   5   6        8.92       11.43      1.15 o 
   4   5   6        0.51        0.91      1.28 o 
   5   5   6       15.51       12.84      1.40 o 
   6   5   6       33.46       32.82      1.90 o 
  -6   6   6       11.61       13.14      2.93 o 
  -5   6   6        5.25        5.61      1.65 o 
  -4   6   6      140.22      142.53      3.32 o 
  -3   6   6       13.83       15.87      2.48 o 
  -2   6   6      291.06      300.89      4.02 o 
  -1   6   6        5.70        4.86      1.15 o 
   0   6   6      204.91      201.38      5.59 o 
   1   6   6       23.18       23.32      1.38 o 
   2   6   6        0.08        1.28      0.78 o 
   3   6   6      230.02      232.31      3.27 o 
   4   6   6        2.70        3.05      1.12 o 
   5   6   6        6.61        8.34      1.73 o 
   6   6   6       31.34       28.39      2.83 o 
  -5   7   6        0.08        0.15      1.74 o 
  -4   7   6        1.03        0.41      1.19 o 
  -3   7   6       41.97       40.59      2.43 o 
  -2   7   6      188.79      182.32      3.29 o 
  -1   7   6       19.07       20.26      1.60 o 
   0   7   6       11.15       11.47      1.35 o 
   1   7   6        0.01       -1.03      1.48 o 
   2   7   6       79.50       82.51      2.70 o 
   3   7   6       61.76       63.86      2.58 o 
   4   7   6        1.28        0.84      1.49 o 
   5   7   6       37.09       36.66      2.51 o 
  -4   8   6       29.14       30.92      2.75 o 
  -3   8   6        4.89        6.09      1.44 o 
  -2   8   6       23.30       30.47      2.36 o 
  -1   8   6        4.82        2.64      1.28 o 
   0   8   6        8.25       10.35      2.22 o 
   1   8   6        8.06       10.25      1.78 o 
   2   8   6       54.89       54.24      2.42 o 
   3   8   6        9.65        7.69      1.57 o 
   4   8   6       32.63       31.81      2.33 o 
  -3   9   6        7.52        7.92      2.14 o 
  -2   9   6       24.86       25.61      1.99 o 
  -1   9   6        3.88        5.82      2.51 o 
   0   9   6        3.95        4.38      2.75 o 
   1   9   6        8.90        6.70      2.79 o 
   2   9   6       19.14       18.08      2.55 o 
   3   9   6       26.15       22.94      2.83 o 
  -7   0   7        3.86        1.70      2.81 o 
  -5   0   7       68.68       69.19      2.26 o 
  -3   0   7      278.80      271.78      5.49 o 
  -1   0   7      131.04      110.86      2.34 o 
   1   0   7     3860.78     3689.08     19.15 o 
   3   0   7       24.09       22.07      1.45 o 
   5   0   7       27.00       26.20      2.49 o 
   7   0   7       40.85       46.45      4.51 o 
  -7   1   7       12.90       14.85      2.31 o 
  -6   1   7      251.57      229.43      6.47 o 
  -5   1   7       76.49       80.53      1.87 o 
  -4   1   7       49.17       42.48      1.34 o 
  -3   1   7     1506.52     1516.22      6.30 o 
  -2   1   7      383.03      395.78      3.63 o 
  -1   1   7      532.53      520.18      2.93 o 
   0   1   7       16.55       16.69      0.82 o 
   1   1   7     1784.91     1775.58     12.29 o 
   2   1   7      102.57       92.00      1.81 o 
   3   1   7      230.42      243.56      2.98 o 
   4   1   7        3.25        2.94      1.22 o 
   5   1   7       79.28       89.01      3.31 o 
   6   1   7       50.01       47.92      1.86 o 
   7   1   7        2.56        3.90      1.59 o 
  -7   2   7       16.78       17.08      1.89 o 
  -6   2   7       11.25        8.69      1.23 o 
  -5   2   7        1.69        3.10      1.47 o 
  -4   2   7       10.34        9.93      1.30 o 
  -3   2   7      208.62      223.54      2.70 o 
  -2   2   7      117.50      122.26      2.76 o 
  -1   2   7       53.49       48.57      1.05 o 
   0   2   7      144.76      132.78      2.03 o 
   1   2   7        3.20        4.19      0.47 o 
   2   2   7       16.79       12.63      0.69 o 
   3   2   7       75.15       70.54      1.21 o 
   4   2   7       48.08       42.69      1.66 o 
   5   2   7      158.10      158.58      3.47 o 
   6   2   7       31.16       35.67      1.99 o 
   7   2   7        0.13        1.15      1.41 o 
  -7   3   7        2.23        4.41      1.73 o 
  -6   3   7       78.23       66.80      2.16 o 
  -5   3   7       31.98       32.15      1.64 o 
  -4   3   7      154.13      154.25      4.25 o 
  -3   3   7       14.75       12.81      1.06 o 
  -2   3   7      154.72      162.61      4.18 o 
  -1   3   7       10.92       13.89      0.65 o 
   0   3   7       14.99       14.27      0.86 o 
   1   3   7       59.13       47.81      0.96 o 
   2   3   7       65.48       69.81      1.09 o 
   3   3   7        0.59        0.71      0.54 o 
   4   3   7       13.30       12.14      1.21 o 
   5   3   7       13.03       13.90      1.42 o 
   6   3   7        0.16        0.87      1.33 o 
   7   3   7        0.67        1.93      1.53 o 
  -7   4   7       36.80       43.24      2.44 o 
  -6   4   7        1.07        1.97      1.36 o 
  -5   4   7        4.11        5.37      1.59 o 
  -4   4   7        1.78        2.44      2.08 o 
  -3   4   7       60.82       57.47      3.60 o 
  -2   4   7       15.98       21.68      1.23 o 
  -1   4   7        8.31        6.96      0.76 o 
   0   4   7       87.51       84.97      1.71 o 
   1   4   7      338.21      322.27      2.55 o 
   2   4   7        0.06        0.18      0.57 o 
   3   4   7        0.39        1.21      1.10 o 
   4   4   7        2.32        2.86      1.00 o 
   5   4   7        6.03        5.62      1.21 o 
   6   4   7        2.01        1.73      1.27 o 
  -6   5   7        4.85        4.23      1.61 o 
  -5   5   7       96.63       96.77      3.79 o 
  -4   5   7        0.03        0.65      2.17 o 
  -3   5   7      257.23      248.07      3.15 o 
  -2   5   7      310.22      319.38      5.30 o 
  -1   5   7        4.19        5.20      0.66 o 
   0   5   7       27.30       23.89      0.77 o 
   1   5   7      586.15      580.00      4.94 o 
   2   5   7        1.59        2.00      0.56 o 
   3   5   7      142.35      152.48      2.73 o 
   4   5   7       28.75       30.39      1.94 o 
   5   5   7        4.68        5.93      1.61 o 
   6   5   7        9.14       12.76      1.90 o 
  -6   6   7        1.10        1.87      2.58 o 
  -5   6   7        0.72        0.33      1.52 o 
  -4   6   7      101.32      103.55      3.55 o 
  -3   6   7       59.66       61.30      2.73 o 
  -2   6   7       11.37        9.62      1.25 o 
  -1   6   7        0.50        0.01      1.12 o 
   0   6   7        8.15        6.67      1.29 o 
   1   6   7        3.93        5.27      0.89 o 
   2   6   7        0.32        0.50      1.27 o 
   3   6   7       79.11       84.60      3.87 o 
   4   6   7       31.12       33.50      2.25 o 
   5   6   7      178.36      182.19      4.33 o 
  -5   7   7       11.99       13.93      2.21 o 
  -4   7   7       38.82       41.96      2.15 o 
  -3   7   7      147.55      142.59      4.10 o 
  -2   7   7        5.45        6.55      1.28 o 
  -1   7   7      263.51      271.91      5.43 o 
   0   7   7        0.00       -0.34      1.27 o 
   1   7   7      156.01      146.32      3.40 o 
   2   7   7      244.30      242.88      4.33 o 
   3   7   7        0.00       -0.31      1.44 o 
   4   7   7        7.55        8.25      1.68 o 
   5   7   7       83.06       92.60      3.44 o 
  -4   8   7        2.34        1.63      1.79 o 
  -3   8   7        0.26        0.60      1.56 o 
  -2   8   7        0.20        0.88      1.64 o 
  -1   8   7        8.36        8.71      1.44 o 
   0   8   7       56.03       55.80      2.39 o 
   1   8   7       44.27       38.93      3.68 o 
   2   8   7        0.33        0.10      1.46 o 
   3   8   7        0.00        0.58      1.45 o 
   4   8   7        0.33       -0.35      1.66 o 
  -3   9   7        0.15        0.50      2.00 o 
  -2   9   7        4.94        6.64      2.67 o 
  -1   9   7        1.91        2.03      2.17 o 
   0   9   7       41.58       37.46      3.84 o 
   1   9   7        5.71        4.77      2.93 o 
   2   9   7        0.10       -1.40      3.03 o 
  -6   0   8        0.33        0.73      2.53 o 
  -4   0   8      229.52      242.62      6.04 o 
  -2   0   8       16.11       17.85      1.40 o 
   0   0   8      574.48      547.51     16.94 o 
   2   0   8       89.64       68.73      2.09 o 
   4   0   8       14.25       13.08      2.02 o 
   6   0   8        9.63        4.17      2.04 o 
  -7   1   8        2.87        4.11      1.71 o 
  -6   1   8        5.56        6.05      1.54 o 
  -5   1   8       27.97       29.57      1.94 o 
  -4   1   8       62.49       60.28      2.11 o 
  -3   1   8       17.79       14.53      1.47 o 
  -2   1   8       13.54       15.82      1.10 o 
  -1   1   8        1.40        2.59      0.28 o 
   0   1   8        1.74        2.00      0.56 o 
   1   1   8      338.17      313.49      2.96 o 
   2   1   8        3.14        3.55      0.84 o 
   3   1   8       50.00       49.44      1.48 o 
   4   1   8        0.03       -0.13      1.49 o 
   5   1   8        4.67        4.10      1.54 o 
   6   1   8        0.83        0.65      1.35 o 
   7   1   8        3.05        4.05      1.62 o 
  -7   2   8       11.53        8.95      1.79 o 
  -6   2   8        0.23        0.19      1.15 o 
  -5   2   8      331.18      328.17      5.90 o 
  -4   2   8       43.77       44.41      2.37 o 
  -3   2   8       49.49       56.95      1.62 o 
  -2   2   8       10.17        9.59      1.27 o 
  -1   2   8       24.85       22.57      0.79 o 
   0   2   8      151.45      150.05      2.11 o 
   1   2   8      124.70       94.52      1.63 o 
   2   2   8       29.30       28.29      0.92 o 
   3   2   8       47.78       45.01      1.21 o 
   4   2   8       79.06       82.62      2.18 o 
   5   2   8       16.54       19.56      1.63 o 
   6   2   8        0.02        0.05      1.33 o 
  -7   3   8       14.87       16.03      2.01 o 
  -6   3   8        6.61        4.36      1.22 o 
  -5   3   8        0.03       -0.26      1.75 o 
  -4   3   8       67.15       64.31      2.66 o 
  -3   3   8      105.06      109.22      2.79 o 
  -2   3   8       12.82       17.20      1.00 o 
  -1   3   8      116.82      117.89      1.78 o 
   0   3   8       13.16       15.55      0.95 o 
   1   3   8      720.07      704.69      3.34 o 
   2   3   8        3.85        3.84      0.68 o 
   3   3   8       33.68       34.43      1.05 o 
   4   3   8       16.47       15.01      1.30 o 
   5   3   8       25.55       25.24      1.66 o 
   6   3   8       13.41       14.49      2.01 o 
  -6   4   8        1.92        1.57      1.38 o 
  -5   4   8       10.34        8.29      1.81 o 
  -4   4   8        3.51        5.47      1.53 o 
  -3   4   8        8.98        9.78      1.50 o 
  -2   4   8        0.83        1.86      0.94 o 
  -1   4   8      344.37      338.19      3.34 o 
   0   4   8       12.88       12.39      0.95 o 
   1   4   8       36.70       32.42      1.05 o 
   2   4   8        4.38        3.26      0.67 o 
   3   4   8       38.66       38.96      1.47 o 
   4   4   8       14.40       18.08      1.76 o 
   5   4   8        0.18        0.33      1.49 o 
   6   4   8        0.21       -0.84      1.76 o 
  -6   5   8       13.12       17.68      1.74 o 
  -5   5   8       34.75       32.02      2.51 o 
  -4   5   8        5.92        5.23      1.56 o 
  -3   5   8      239.94      224.86      8.26 o 
  -2   5   8       12.50       11.56      1.25 o 
  -1   5   8       15.18       12.82      0.91 o 
   0   5   8       78.21       85.17      1.82 o 
   1   5   8        1.86        2.46      0.74 o 
   2   5   8       24.38       23.40      1.21 o 
   3   5   8        0.02        0.18      1.03 o 
   4   5   8        5.63        8.04      1.24 o 
   5   5   8       39.26       42.48      2.41 o 
  -5   6   8        7.72        7.68      1.56 o 
  -4   6   8       29.72       29.36      2.29 o 
  -3   6   8       59.87       71.04      3.00 o 
  -2   6   8        0.15        0.91      1.15 o 
  -1   6   8        3.92        2.71      1.54 o 
   0   6   8       15.03       15.91      1.64 o 
   1   6   8       21.83       18.51      1.72 o 
   2   6   8       10.24        6.84      1.27 o 
   3   6   8        1.33        0.45      1.45 o 
   4   6   8       95.37       98.79      3.24 o 
   5   6   8        0.10        0.00      1.61 o 
  -5   7   8        1.07        0.67      1.75 o 
  -4   7   8        0.00        0.32      1.45 o 
  -3   7   8        0.58        1.06      1.58 o 
  -2   7   8        8.81       10.15      1.79 o 
  -1   7   8       91.80       88.61      2.73 o 
   0   7   8        3.85        3.45      1.45 o 
   1   7   8        1.38        1.29      1.42 o 
   2   7   8        3.44        4.33      1.49 o 
   3   7   8        7.43        5.89      1.63 o 
   4   7   8        0.06        0.34      1.62 o 
  -4   8   8        0.02       -0.21      1.89 o 
  -3   8   8       25.24       22.34      2.20 o 
  -2   8   8        8.12        7.31      1.82 o 
  -1   8   8      117.07      116.53      3.14 o 
   0   8   8       48.50       47.62      2.34 o 
   1   8   8        2.27        0.55      1.81 o 
   2   8   8        0.00       -1.07      1.46 o 
   3   8   8        0.33        0.83      1.54 o 
  -2   9   8       11.53       13.14      2.03 o 
  -1   9   8        7.50        9.06      2.01 o 
   0   9   8       12.46       11.80      3.05 o 
   1   9   8        0.37       -0.63      3.11 o 
  -7   0   9       46.17       51.73      4.50 o 
  -5   0   9      505.82      482.83     15.91 o 
  -3   0   9       11.61        9.51      2.94 o 
  -1   0   9       92.77      103.76      2.33 o 
   1   0   9      566.05      589.55     11.64 o 
   3   0   9       12.87       10.95      1.44 o 
   5   0   9        1.08       -0.62      2.04 o 
  -7   1   9       13.75       15.80      2.02 o 
  -6   1   9        2.34        3.06      1.49 o 
  -5   1   9      214.19      216.14      3.98 o 
  -4   1   9       23.97       27.23      1.67 o 
  -3   1   9       31.15       30.18      1.60 o 
  -2   1   9      153.04      139.77      5.05 o 
  -1   1   9       16.47       19.99      1.87 o 
   0   1   9      179.03      178.38      2.70 o 
   1   1   9        8.25        9.87      1.00 o 
   2   1   9       79.63       84.78      1.85 o 
   3   1   9       20.25       17.04      1.18 o 
   4   1   9      115.36      116.77      3.30 o 
   5   1   9       35.98       40.29      3.36 o 
   6   1   9       10.69       12.45      1.62 o 
  -7   2   9        1.25        1.27      1.67 o 
  -6   2   9       53.93       58.47      2.53 o 
  -5   2   9       12.49       16.76      2.04 o 
  -4   2   9      385.51      374.32      5.63 o 
  -3   2   9       82.73       83.84      2.56 o 
  -2   2   9        5.85        7.70      0.95 o 
  -1   2   9       89.10       96.78      1.75 o 
   0   2   9      168.96      186.11      2.49 o 
   1   2   9        4.01        3.66      0.57 o 
   2   2   9        7.65        7.78      0.58 o 
   3   2   9      121.83      115.34      1.82 o 
   4   2   9        1.84        2.07      1.15 o 
   5   2   9        1.29        2.82      1.70 o 
   6   2   9        0.78        0.45      1.59 o 
  -6   3   9       11.78        8.08      1.55 o 
  -5   3   9        7.78        5.72      1.84 o 
  -4   3   9       34.97       36.39      2.21 o 
  -3   3   9        4.68        4.35      1.23 o 
  -2   3   9        3.07        2.60      0.60 o 
  -1   3   9      121.15      113.74      1.77 o 
   0   3   9       31.16       25.93      1.24 o 
   1   3   9       82.93       87.06      1.49 o 
   2   3   9        0.50        0.15      0.65 o 
   3   3   9        6.00        4.90      0.87 o 
   4   3   9        0.27       -0.52      1.41 o 
   5   3   9        7.52        8.88      1.72 o 
   6   3   9        0.27        1.04      1.66 o 
  -6   4   9        0.89        1.35      1.44 o 
  -5   4   9       97.14       98.95      3.50 o 
  -4   4   9       89.10       86.84      2.98 o 
  -3   4   9        0.62        0.19      0.97 o 
  -2   4   9       28.06       31.17      1.53 o 
  -1   4   9       31.83       27.15      1.51 o 
   0   4   9      240.80      240.71      2.80 o 
   1   4   9      146.43      142.85      2.22 o 
   2   4   9       12.88       11.63      0.86 o 
   3   4   9        0.04        0.35      0.90 o 
   4   4   9        2.54        2.05      1.49 o 
   5   4   9        0.05        0.02      1.62 o 
  -6   5   9        0.18       -0.62      1.66 o 
  -5   5   9       32.48       27.09      3.33 o 
  -4   5   9       11.61       14.31      1.99 o 
  -3   5   9      180.64      180.96      4.31 o 
  -2   5   9       10.48       10.27      1.25 o 
  -1   5   9        0.14        0.33      0.84 o 
   0   5   9       21.47       23.79      1.15 o 
   1   5   9       29.57       29.13      1.24 o 
   2   5   9       32.59       34.81      1.38 o 
   3   5   9        0.82       -0.38      1.06 o 
   4   5   9       64.24       63.29      2.19 o 
   5   5   9        2.18        2.80      1.38 o 
  -5   6   9        0.32        0.00      1.43 o 
  -4   6   9       29.17       26.48      2.30 o 
  -3   6   9      191.11      192.72      4.66 o 
  -2   6   9        9.01        8.44      1.36 o 
  -1   6   9      119.11      132.51      3.82 o 
   0   6   9        0.79        1.87      1.08 o 
   1   6   9       35.32       28.45      1.95 o 
   2   6   9       29.17       29.94      1.71 o 
   3   6   9       48.19       46.89      2.37 o 
   4   6   9       43.75       42.73      2.49 o 
  -4   7   9       28.60       27.99      2.36 o 
  -3   7   9        0.19        1.48      1.63 o 
  -2   7   9       12.99       10.97      2.48 o 
  -1   7   9       97.25       99.90      2.97 o 
   0   7   9      104.31       96.17      3.01 o 
   1   7   9        3.08        1.98      1.56 o 
   2   7   9        0.20        0.71      1.45 o 
   3   7   9        2.53        1.76      1.52 o 
   4   7   9        4.65        4.39      1.72 o 
  -3   8   9        8.27        7.64      1.94 o 
  -2   8   9        1.45        0.67      2.51 o 
  -1   8   9       38.79       40.30      2.87 o 
   0   8   9        0.19        0.39      1.46 o 
   1   8   9        1.95        0.54      1.72 o 
   2   8   9        5.78        7.48      2.22 o 
  -6   0  10        0.57        1.83      1.80 o 
  -4   0  10       19.95       19.05      1.97 o 
  -2   0  10      154.38      170.69      6.18 o 
   0   0  10        7.68        7.23      0.91 o 
   2   0  10       18.47       15.47      1.84 o 
   4   0  10        7.35        8.36      1.57 o 
   6   0  10        1.14        0.28      2.73 o 
  -7   1  10        1.38        0.66      1.59 o 
  -6   1  10       28.48       31.86      2.11 o 
  -5   1  10       26.99       29.02      1.92 o 
  -4   1  10      123.46      125.62      5.24 o 
  -3   1  10       44.06       42.16      5.00 o 
  -2   1  10      291.07      291.31      3.11 o 
  -1   1  10       15.88       16.65      1.91 o 
   0   1  10       35.69       32.92      1.50 o 
   1   1  10       23.09       23.37      1.38 o 
   2   1  10      765.55      762.87      7.70 o 
   3   1  10        9.14       11.42      1.21 o 
   4   1  10       54.68       56.83      1.81 o 
   5   1  10        0.56        1.08      1.67 o 
   6   1  10       51.95       58.62      4.23 o 
  -6   2  10        2.58        2.46      1.96 o 
  -5   2  10      151.21      149.52      4.22 o 
  -4   2  10       13.56       15.88      1.84 o 
  -3   2  10        0.14        0.45      1.11 o 
  -2   2  10        5.29        3.69      0.82 o 
  -1   2  10        0.23        1.14      1.49 o 
   0   2  10        2.19        2.90      0.92 o 
   1   2  10       38.25       36.56      1.40 o 
   2   2  10        0.08        0.71      1.00 o 
   3   2  10       15.19       15.05      1.19 o 
   4   2  10        1.37        1.95      1.65 o 
   5   2  10        1.26        0.44      1.66 o 
   6   2  10        3.74        4.14      1.92 o 
  -6   3  10        1.92        1.82      1.73 o 
  -5   3  10       31.70       29.82      4.04 o 
  -4   3  10       24.80       20.11      3.42 o 
  -3   3  10       37.56       35.69      3.19 o 
  -2   3  10       88.68       87.47      2.23 o 
  -1   3  10       10.54       11.14      1.19 o 
   0   3  10       62.36       66.08      1.74 o 
   1   3  10       76.54       74.85      1.82 o 
   2   3  10       25.08       26.25      1.06 o 
   3   3  10       35.34       37.14      1.86 o 
   4   3  10        9.25        9.41      1.64 o 
   5   3  10       17.97       18.14      2.09 o 
  -6   4  10        0.28       -0.18      1.61 o 
  -5   4  10       18.02       19.56      3.39 o 
  -4   4  10        1.44        1.98      2.81 o 
  -3   4  10       65.02       61.42      2.91 o 
  -2   4  10       98.54       99.51      2.95 o 
  -1   4  10       27.90       26.90      1.41 o 
   0   4  10       20.20       19.03      1.27 o 
   1   4  10        0.19        0.83      0.89 o 
   2   4  10       13.46       13.49      1.08 o 
   3   4  10        2.84        3.12      1.21 o 
   4   4  10        4.98        5.65      1.61 o 
   5   4  10       16.89       17.27      2.04 o 
  -5   5  10        2.06        3.25      2.31 o 
  -4   5  10       36.27       32.69      2.37 o 
  -3   5  10        1.81        1.63      1.43 o 
  -2   5  10      145.21      144.36      3.01 o 
  -1   5  10        8.30        8.81      1.87 o 
   0   5  10       85.17       84.11      2.31 o 
   1   5  10        0.05        0.69      1.11 o 
   2   5  10      176.18      180.60      3.22 o 
   3   5  10        4.97        6.33      1.81 o 
   4   5  10       18.63       23.53      2.71 o 
  -5   6  10        1.23        0.37      1.62 o 
  -4   6  10        2.66        3.60      1.56 o 
  -3   6  10        0.01        0.47      1.54 o 
  -2   6  10        0.15       -0.17      1.52 o 
  -1   6  10       43.12       44.37      2.23 o 
   0   6  10        0.71        1.02      1.10 o 
   1   6  10       16.03       13.97      1.70 o 
   2   6  10       12.00       13.16      1.89 o 
   3   6  10       24.57       27.41      2.73 o 
   4   6  10        7.01        9.08      2.58 o 
  -4   7  10        7.06       10.02      1.89 o 
  -3   7  10       12.78       11.85      1.97 o 
  -2   7  10      139.11      149.01      6.72 o 
  -1   7  10        0.52        0.92      1.45 o 
   0   7  10       66.70       67.13      2.69 o 
   1   7  10       10.07        9.44      1.84 o 
   2   7  10       57.27       57.26      2.69 o 
   3   7  10       37.24       36.72      3.02 o 
  -2   8  10        3.45        3.01      2.82 o 
  -1   8  10        0.06       -0.30      1.78 o 
   0   8  10        4.94        6.71      1.58 o 
   1   8  10        0.66        0.56      1.56 o 
  -5   0  11       12.11       15.74      2.17 o 
  -3   0  11       19.63       27.47      3.52 o 
  -1   0  11        7.80        7.53      2.34 o 
   1   0  11      531.72      510.85      7.02 o 
   3   0  11        0.96        1.81      1.56 o 
   5   0  11        4.28        3.08      2.74 o 
  -6   1  11       50.57       54.69      2.27 o 
  -5   1  11        9.44       11.60      1.69 o 
  -4   1  11        7.37       10.39      1.62 o 
  -3   1  11       21.48       20.22      3.52 o 
  -2   1  11       58.39       56.21      3.05 o 
  -1   1  11       10.52        9.77      1.83 o 
   0   1  11       15.74       15.43      1.34 o 
   1   1  11       74.13       76.44      2.69 o 
   2   1  11      128.05      120.92      2.40 o 
   3   1  11        0.01        0.35      1.00 o 
   4   1  11       25.00       26.14      1.50 o 
   5   1  11        2.22        2.09      1.79 o 
  -6   2  11       39.01       33.43      4.06 o 
  -5   2  11        5.22        7.60      3.10 o 
  -4   2  11       73.94       82.00      3.83 o 
  -3   2  11       65.38       62.58      3.21 o 
  -2   2  11        0.12        1.21      1.73 o 
  -1   2  11        0.97        1.10      1.30 o 
   0   2  11       30.83       31.55      1.57 o 
   1   2  11        8.12        9.19      1.12 o 
   2   2  11      163.72      169.72      2.75 o 
   3   2  11        0.01        0.66      0.97 o 
   4   2  11        3.78        2.39      1.34 o 
   5   2  11       40.50       43.65      2.73 o 
  -6   3  11       21.87       27.04      4.34 o 
  -5   3  11       32.11       31.81      4.18 o 
  -4   3  11       37.06       36.65      4.14 o 
  -3   3  11       10.41       10.82      2.19 o 
  -2   3  11       55.31       53.48      2.96 o 
  -1   3  11       21.45       22.66      1.64 o 
   0   3  11       30.26       27.62      1.39 o 
   1   3  11        0.83       -0.20      0.95 o 
   2   3  11       57.88       53.17      1.74 o 
   3   3  11        1.07        0.96      1.21 o 
   4   3  11        1.38        1.52      1.65 o 
   5   3  11       11.54       15.65      2.15 o 
  -5   4  11        0.38       -0.71      2.95 o 
  -4   4  11        9.24        9.50      3.17 o 
  -3   4  11        0.01       -0.69      2.90 o 
  -2   4  11      169.22      186.33      4.94 o 
  -1   4  11        8.10        7.53      1.23 o 
   0   4  11       16.36       17.12      1.24 o 
   1   4  11       42.82       40.99      1.57 o 
   2   4  11        0.64       -0.48      1.11 o 
   3   4  11        2.58        2.88      1.25 o 
   4   4  11        1.75        3.49      1.60 o 
  -5   5  11        5.34        8.39      2.77 o 
  -4   5  11        4.25        3.31      2.47 o 
  -3   5  11       31.09       32.75      3.89 o 
  -2   5  11      207.36      220.28      7.93 o 
  -1   5  11       27.60       28.78      1.73 o 
   0   5  11        0.04        0.18      1.21 o 
   1   5  11        1.40        1.10      1.51 o 
   2   5  11        1.20        0.66      1.56 o 
   3   5  11        6.96       12.45      2.03 o 
   4   5  11        0.08        0.61      2.36 o 
  -4   6  11       26.53       28.74      3.99 o 
  -3   6  11       25.59       25.22      3.38 o 
  -2   6  11        5.46        4.29      2.83 o 
  -1   6  11        0.07       -0.33      1.28 o 
   0   6  11        0.03        1.43      1.62 o 
   1   6  11        2.91        2.68      1.52 o 
   2   6  11        0.43        1.08      1.72 o 
   3   6  11        9.08        9.99      3.34 o 
  -3   7  11        1.54       -0.40      2.24 o 
  -2   7  11        3.68        3.56      2.30 o 
  -1   7  11        7.36        7.60      2.17 o 
   0   7  11       16.76       16.93      1.96 o 
   1   7  11       16.50       17.12      1.97 o 
   2   7  11       20.16       19.77      2.01 o 
  -6   0  12       37.33       38.21      4.55 o 
  -4   0  12        0.00        0.18      3.33 o 
  -2   0  12       10.33       11.07      2.83 o 
   0   0  12        0.64        0.34      1.54 o 
   2   0  12       71.81       67.02      5.62 o 
   4   0  12        0.88       -0.58      1.68 o 
  -6   1  12        1.70        1.76      2.51 o 
  -5   1  12        1.15        2.50      2.52 o 
  -4   1  12       99.18       93.69      3.98 o 
  -3   1  12        1.36        1.74      2.05 o 
  -2   1  12       19.46       22.26      2.58 o 
  -1   1  12        0.00       -0.30      1.27 o 
   0   1  12        0.37        0.07      1.15 o 
   1   1  12       70.18       70.55      2.18 o 
   2   1  12        1.41        1.35      1.12 o 
   3   1  12        0.04        0.20      1.15 o 
   4   1  12        1.68        2.78      1.35 o 
   5   1  12        8.82        8.07      2.10 o 
  -5   2  12        0.44        2.07      2.25 o 
  -4   2  12        2.18        4.62      2.13 o 
  -3   2  12        0.01        0.77      1.86 o 
  -2   2  12       26.31       26.50      2.45 o 
  -1   2  12        5.30        4.39      1.40 o 
   0   2  12        5.94        6.01      1.17 o 
   1   2  12        9.34       11.99      1.35 o 
   2   2  12        1.74        1.92      1.03 o 
   3   2  12       30.54       28.17      2.16 o 
   4   2  12        9.74        8.42      1.57 o 
  -5   3  12        1.70       -1.03      3.35 o 
  -4   3  12       24.11       21.45      2.74 o 
  -3   3  12       54.20       52.67      3.25 o 
  -2   3  12        7.16        8.38      2.13 o 
  -1   3  12        5.10        4.56      1.17 o 
   0   3  12        5.78        4.88      1.13 o 
   1   3  12       51.08       54.26      1.95 o 
   2   3  12        0.32        0.06      1.00 o 
   3   3  12        1.08        0.78      1.28 o 
   4   3  12        0.14        0.09      1.70 o 
  -5   4  12        0.95       -0.16      3.06 o 
  -4   4  12        6.37        5.82      2.97 o 
  -3   4  12       12.06       12.64      2.19 o 
  -2   4  12        5.34        6.54      1.53 o 
  -1   4  12       25.13       25.68      1.56 o 
   0   4  12        7.97        6.48      1.06 o 
   1   4  12        3.16        2.15      1.00 o 
   2   4  12        9.21        8.06      1.42 o 
   3   4  12        1.66        1.99      1.31 o 
   4   4  12        2.56        4.58      1.79 o 
  -4   5  12       25.60       27.30      3.59 o 
  -3   5  12       40.12       39.03      4.45 o 
  -2   5  12       21.14       20.50      2.37 o 
  -1   5  12        0.06        0.08      1.25 o 
   0   5  12        3.30        4.20      1.32 o 
   1   5  12        0.23        0.08      1.66 o 
   2   5  12       14.66       11.53      1.96 o 
   3   5  12        1.80        1.69      1.81 o 
  -3   6  12        6.06        6.10      3.40 o 
  -2   6  12       28.05       24.44      2.59 o 
  -1   6  12        1.13        1.44      1.28 o 
   0   6  12        1.97        2.93      1.59 o 
   1   6  12        0.85        3.25      1.65 o 
   2   6  12        4.51        4.08      1.88 o 
  -1   7  12        0.75       -0.03      1.94 o 
   0   7  12       13.27       15.80      1.95 o 
  -5   0  13       33.60       24.82      4.75 o 
  -3   0  13        1.33       -0.95      2.84 o 
  -1   0  13      144.62      144.25      4.45 o 
   1   0  13       16.18       13.18      2.05 o 
   3   0  13        0.00       -0.18      1.73 o 
  -5   1  13       85.73       90.37      4.45 o 
  -4   1  13        0.19        0.49      2.39 o 
  -3   1  13       37.29       39.91      3.19 o 
  -2   1  13        9.44        6.08      2.07 o 
  -1   1  13       17.46       19.11      1.60 o 
   0   1  13        9.66        7.26      1.32 o 
   1   1  13       23.89       18.03      1.53 o 
   2   1  13       42.97       37.14      1.94 o 
   3   1  13       82.24       76.61      2.44 o 
   4   1  13        5.42        2.93      1.62 o 
  -5   2  13       16.93       19.46      3.10 o 
  -4   2  13      181.49      202.57      5.95 o 
  -3   2  13        2.86        3.28      1.98 o 
  -2   2  13        2.88        2.80      2.53 o 
  -1   2  13        2.79        2.58      1.19 o 
   0   2  13        0.01       -0.59      1.13 o 
   1   2  13        0.78        1.50      1.13 o 
   2   2  13       21.97       16.16      1.49 o 
   3   2  13       29.73       30.04      2.05 o 
   4   2  13        0.72        0.37      1.41 o 
  -4   3  13       19.02       24.59      3.11 o 
  -3   3  13        0.17        0.69      2.01 o 
  -2   3  13       15.85       21.13      1.96 o 
  -1   3  13       92.04       89.53      2.59 o 
   0   3  13        1.31        2.44      1.18 o 
   1   3  13        8.65        7.71      1.15 o 
   2   3  13        1.76        1.95      1.33 o 
   3   3  13       12.35       10.78      1.61 o 
  -4   4  13        0.64       -0.27      2.29 o 
  -3   4  13        3.78        1.85      1.99 o 
  -2   4  13        7.90        7.27      2.35 o 
  -1   4  13        7.99        8.92      1.85 o 
   0   4  13       75.55       80.94      2.58 o 
   1   4  13       23.73       24.37      2.25 o 
   2   4  13        3.93        2.60      1.82 o 
   3   4  13        0.60        1.08      1.71 o 
  -3   5  13       83.05       94.20      5.99 o 
  -2   5  13        0.89        2.08      2.09 o 
  -1   5  13       43.30       51.16      2.66 o 
   0   5  13        0.06       -0.39      1.56 o 
   1   5  13        2.37        1.01      1.71 o 
   2   5  13        2.58        1.90      1.58 o 
  -1   6  13        4.99        7.69      2.25 o 
   0   6  13        0.66        1.39      1.73 o 
  -4   0  14       33.27       29.90      4.12 o 
  -2   0  14       35.69       41.62      4.36 o 
   0   0  14        2.21        0.68      1.91 o 
   2   0  14        9.04       10.95      2.28 o 
  -4   1  14        5.98       11.38      2.75 o 
  -3   1  14        9.76        8.40      2.40 o 
  -2   1  14       10.98        7.57      2.35 o 
  -1   1  14        8.10        9.29      1.47 o 
   0   1  14        0.95        1.35      1.35 o 
   1   1  14        1.16        1.57      1.30 o 
   2   1  14       58.22       58.11      2.28 o 
   3   1  14        7.16        5.31      1.72 o 
  -4   2  14        0.40        0.88      2.27 o 
  -3   2  14        4.15        6.47      2.38 o 
  -2   2  14        0.04        0.01      1.46 o 
  -1   2  14        1.09        0.97      1.27 o 
   0   2  14       14.11       15.55      1.54 o 
   1   2  14        0.56        0.50      1.18 o 
   2   2  14        2.33        3.17      1.31 o 
   3   2  14        7.38        6.69      1.79 o 
  -3   3  14        2.06        2.41      2.32 o 
  -2   3  14        1.93        0.56      1.52 o 
  -1   3  14        9.78       11.08      1.57 o 
   0   3  14        1.22        0.77      1.22 o 
   1   3  14        1.30        2.15      1.30 o 
   2   3  14        1.45        0.40      1.41 o 
  -3   4  14        1.70        0.32      2.35 o 
  -2   4  14       11.21       12.18      2.52 o 
  -1   4  14       30.09       29.80      2.35 o 
   0   4  14        0.88        0.97      1.46 o 
   1   4  14        0.03        0.20      1.67 o 
   2   4  14        2.46        1.69      1.77 o 
  -1   5  14       23.57       23.22      2.11 o 
   0   5  14        0.79        0.02      1.77 o 
  -3   0  15        2.20        0.87      3.47 o 
  -1   0  15        0.01       -0.39      1.83 o 
   1   0  15       34.84       40.27      4.50 o 
  -3   1  15        8.44        6.18      2.31 o 
  -2   1  15        2.30        2.04      1.65 o 
  -1   1  15        0.00        0.78      1.38 o 
   0   1  15       11.26       15.26      1.63 o 
   1   1  15        8.28        7.99      1.46 o 
   2   1  15       16.99       12.08      1.55 o 
  -3   2  15        8.25        8.47      2.67 o 
  -2   2  15        1.12        0.41      1.58 o 
  -1   2  15        0.06        0.13      1.41 o 
   0   2  15        0.00        0.62      1.37 o 
   1   2  15        0.01       -0.03      1.17 o 
  -2   3  15        1.33       -0.04      1.52 o 
  -1   3  15        3.51        4.68      1.37 o 
   0   3  15        0.67        1.76      1.32 o 
   1   3  15        9.57       10.86      1.83 o 
                                                 
